# Supplementary material for: The impact of early-life exposures on growth and adult gut microbiome composition is dependent on genetic strain and parent- of- origin
Source: Microbiome. 2025 Jun 16;13:143. doi: 10.1186/s40168-025-02130-w (PMC12168266; doi:10.1186/s40168-025-02130-w)
Supplement: Supplementary file 7 — Additional file 6: Supplemental Tables 1 through 13. [file 40168_2025_2130_MOESM6_ESM.xlsx]

## Sheet: Supplemental Table 1
Supplemental Table 1: Diet composition
Ingredients	Control - AIN 93G	Low Protein - modified AIN 93G	Vitamin D deficient - modified AIN 93G	Antibiotic containing diet
Casein, High Nitrogen (g/kg)	200	75	200	0
L-Cystine (g/kg)	3	0.9	3	3.7
L-AA mix (g/kg)	0	0	0	140
Sucrose (g/kg)	100	100	100	382
Cornstarch (g/kg)	397.486	481.196	397.486	100
Dextrin (g/kg)	0	0	0	100
Dyetrose (g/kg)	132	160	132	0
Soybean Oil (g/kg)	70	70	70	0
Corn Oil (g/kg)	0	0	0	50
t-Butylhydroquinone (g/kg)	0.014	0.014	0.014	0
Cellulose (g/kg)	50	50	50	50
Primex (g/kg)	0	0	0	100
Salt Mix #215001 (g/kg)	0	0	0	35
Mineral Mix #213266 (g/kg)	0	35	0	0
Mineral Mix #210025 (g/kg)	35	0	35	0
Sodium Bicarbonate (g/kg)	0	0	0	4.3
Calcium Phosphate Dibasic (g/kg)	0	10.97	0	0
Calcium Carbonate (g/kg)	0	4.42	0	0
Vitamin Mix #319255 (g/kg)	0	0	10	0
Vitamin Mix #300050 (g/kg)	0	0	0	10
Vitamin Mix #310025 (g/kg)	10	10	0	0
Choline Bitartrate (g/kg)	2.5	2.5	2.5	14.48
Ferric Citrate, U.S.P. (g/kg)	0	0	0	0.33
Succinyl Sulfathiazole (g/kg)	0	0	0	10
Total weight (g)	1000	1000	1000	999.81
Energy (Kcal./Kg)	3760.05	3711.91	3760.05	4231.71

## Sheet: Supplemental Table 2
Supplemental Table 2: Comparisons of Faith's PD alpha-diversity between reciprocal crossed CC mice maintained on different diets
Cross	Developmental environment	n	Mean ± SD	Medina (25th, 75th)	Wilcox P values	Wilcox adj.p	Group significance ANCOVA
CC001xCC011	CON	9	8 ± 1.53	8.15 (6.58, 9.29)	0.000259802	0.00311763	efgh
CC011xCC001	CON	10	10.4 ± 0.565	10.7 (9.83, 10.8)			j
CC004xCC017	CON	5	7.34 ± 2.58	8.04 (4.95, 9.56)	0.547619	0.87619	cdefgh
CC017xCC004	CON	5	9.11 ± 0.538	9.13 (8.71, 9.55)			fghij
CC041xCC051	CON	9	7.14 ± 0.697	7.26 (6.88, 7.72)	0.092719	0.317894	bcde
CC051xCC041	CON	8	7.83 ± 0.898	8.08 (7.32, 8.27)			defgh
CC001xCC011	AC	3	5.84 ± 0.777	5.43 (5.4, 6.09)	0.383333	0.438095	abcde
CC011xCC001	AC	7	5.12 ± 1.31	5.34 (4.76, 5.95)			abc
CC004xCC017	AC	8	3.93 ± 0.945	3.51 (3.16, 4.57)	0.808081	1	a
CC017xCC004	AC	4	3.4 ± 0.757	3.64 (3.22, 3.83)			a
CC041xCC051	AC	8	4.19 ± 0.706	3.78 (3.66, 4.78)	0.282384	0.616111	ab
CC051xCC041	AC	6	5.43 ± 1.69	5.64 (4.07, 6.19)			abcd
CC001xCC011	LP	7	9.22 ± 0.664	9.38 (8.82, 9.72)	0.417318	0.452109	hij
CC011xCC001	LP	10	8.99 ± 0.533	8.96 (8.71, 9.29)			ghi
CC004xCC017	LP	10	7.01 ± 1.81	7.77 (6.15, 8.25)	0.43956	0.811496	cdef
CC017xCC004	LP	5	6.72 ± 1.43	6.9 (6.85, 7.31)			abcdef
CC041xCC051	LP	7	7.4 ± 0.951	7.05 (6.69, 7.97)	0.108803	0.326409	cdefg
CC051xCC041	LP	10	8.07 ± 0.488	8.01 (7.8, 8.33)			efgh
CC001xCC011	LVD	9	8.53 ± 0.96	8.13 (8, 8.83)	0.00524476	0.020979	efgh
CC011xCC001	LVD	7	10 ± 0.464	9.98 (9.7, 10.3)			ij
CC004xCC017	LVD	5	8.53 ± 0.965	8.48 (8.43, 9.03)	0.309524	0.743257	efghi
CC017xCC004	LVD	5	7.93 ± 0.867	8.03 (7.56, 8.16)			cdefgh
CC041xCC051	LVD	9	7.81 ± 0.63	7.84 (7.34, 8.24)	0.0464007	0.278404	defgh
CC051xCC041	LVD	8	8.63 ± 0.796	8.71 (8.04, 9.02)			efghi
Wilcox tests were performed on each pair of the reciprocal cross. P- values were adjusted for multiple comparisons using the BH method. Statistical analyses were performed using ANCOVA. No common letters in the group significance indicate a significant statistical difference. Rows with common letters in the Group Significance column represent no significant difference.

## Sheet: Supplemental Table 3
Supplemental Table 3: Comparisons of Shannon diversity index between reciprocal crossed CC mice maintained on different diets
Cross	Developmental environment	n	Mean ± SD	Medina (25th, 75th)	Wilcox P values	Wilcox adj.p	Group significance ANCOVA
CC001xCC011	CON	9	5.21 ± 0.517	5.36 (5.01, 5.51)	0.00762086	0.0235621	def
CC011xCC001	CON	10	5.69 ± 0.181	5.77 (5.55, 5.81)			f
CC004xCC017	CON	5	4.8 ± 1.28	5.72 (3.44, 5.72)	1	1	cdef
CC017xCC004	CON	5	5.58 ± 0.157	5.63 (5.5, 5.67)			ef
CC041xCC051	CON	9	5.46 ± 0.165	5.47 (5.42, 5.58)	0.962567	1	f
CC051xCC041	CON	8	5.45 ± 0.275	5.45 (5.32, 5.62)			ef
CC001xCC011	AC	3	4.98 ± 0.346	4.81 (4.79, 5.09)	0.0666667	0.114286	cdef
CC011xCC001	AC	7	4.51 ± 0.351	4.58 (4.44, 4.67)			bcde
CC004xCC017	AC	8	3.35 ± 0.751	3.32 (2.62, 4.08)	0.933333	1	a
CC017xCC004	AC	4	3.52 ± 0.868	3.91 (3.41, 4.02)			ab
CC041xCC051	AC	8	4.37 ± 0.514	4.28 (4.17, 4.75)	0.851815	1	bcd
CC051xCC041	AC	6	4.12 ± 1	4.38 (3.34, 4.57)			abc
CC001xCC011	LP	7	5.79 ± 0.206	5.8 (5.64, 5.92)	0.0878239	0.131736	f
CC011xCC001	LP	10	5.48 ± 0.3	5.62 (5.18, 5.69)			f
CC004xCC017	LP	10	5.18 ± 0.749	5.49 (5.19, 5.64)	0.43956	0.811496	def
CC017xCC004	LP	5	4.89 ± 1.03	5.34 (4.93, 5.49)			cdef
CC041xCC051	LP	7	5.1 ± 0.343	5.24 (4.82, 5.38)	0.417318	0.781749	cdef
CC051xCC041	LP	10	5.32 ± 0.278	5.24 (5.12, 5.55)			ef
CC001xCC011	LVD	9	5.56 ± 0.22	5.6 (5.42, 5.68)	0.141608	0.188811	f
CC011xCC001	LVD	7	5.74 ± 0.17	5.76 (5.63, 5.81)			f
CC004xCC017	LVD	5	5.37 ± 0.297	5.42 (5.18, 5.52)	0.690476	0.97479	def
CC017xCC004	LVD	5	5.48 ± 0.25	5.34 (5.29, 5.68)			ef
CC041xCC051	LVD	9	5.35 ± 0.215	5.37 (5.29, 5.45)	0.0273961	0.222556	ef
CC051xCC041	LVD	8	5.56 ± 0.147	5.56 (5.48, 5.61)			f
Wilcox tests were performed on each pair of the reciprocal cross. P- values were adjusted for multiple comparisons using the BH method. Statistical analyses were performed using ANCOVA. No common letters in the group significance indicate a significant statistical difference. Rows with common letters in the Group Significance column represent no significant difference.

## Sheet: Supplemental Table 4
Supplemental Table 4: Comparisons of observed ASVs between reciprocal crossed CC mice maintained on different diets
Cross	Developmental environment	n	Mean ± SD	Medina (25th, 75th)	Wilcox P values	Wilcoox adj.p	Group significance ANCOVA
CC001xCC011	CON	9	107 ± 29.8	116 (97, 128)	0.00785402	0.0235621	cdefg
CC011xCC001	CON	10	136 ± 11.4	139 (129, 141)			hi
CC004xCC017	CON	5	89.4 ± 52.8	119 (35, 129)	0.547619	0.87619	bcdefg
CC017xCC004	CON	5	124 ± 11.1	125 (118, 130)			efghi
CC041xCC051	CON	9	110 ± 14.6	115 (104, 118)	0.0826977	0.317894	cdefg
CC051xCC041	CON	8	123 ± 17.1	130 (113, 136)			efghi
CC001xCC011	AC	3	94.7 ± 9.29	92 (89.5, 98.5)	0.0666667	0.114286	abcdefg
CC011xCC001	AC	7	70.4 ± 17.4	69 (67, 77)			abcd
CC004xCC017	AC	8	38 ± 18.6	29.5 (23.3, 57.5)	1	1	a
CC017xCC004	AC	4	42.5 ± 16.2	47.5 (40, 50)			ab
CC041xCC051	AC	8	60.8 ± 12	59.5 (52.5, 69.3)	0.949717	1	abc
CC051xCC041	AC	6	59.3 ± 31.2	62.5 (36.8, 68.8)			abc
CC001xCC011	LP	7	138 ± 27.1	129 (122, 145)	0.433271	0.452109	ghi
CC011xCC001	LP	10	127 ± 12.5	129 (115, 135)			fghi
CC004xCC017	LP	10	97.3 ± 34.3	115 (91.8, 118)	0.198048	0.71551	bcdef
CC017xCC004	LP	5	82 ± 34.6	85 (85, 97)			abcde
CC041xCC051	LP	7	102 ± 14.4	104 (94, 107)	0.0278195	0.222556	bcdef
CC051xCC041	LP	10	117 ± 10.3	115 (112, 123)			defgh
CC001xCC011	LVD	9	120 ± 18.6	119 (115, 120)	0.0110126	0.0276923	efgh
CC011xCC001	LVD	7	150 ± 16.8	151 (137, 158)			i
CC004xCC017	LVD	5	125 ± 8.87	122 (122, 126)	0.20869	0.71551	efghi
CC017xCC004	LVD	5	108 ± 22.7	105 (98, 117)			bcdefgh
CC041xCC051	LVD	9	115 ± 12.5	119 (110, 123)	0.0917947	0.317894	defgh
CC051xCC041	LVD	8	125 ± 12.2	127 (120, 134)			efghi
Statistical analyses were performed using ANCOVA. No common letters in the group significance indicate a significant statistical difference. Rows with common letters in the Group Significance column represent no significant difference. Wilcox tests were performed on each pair of the reciprocal cross. P- values were adjusted for multiple comparisons using the BH method.

## Sheet: Supplemental Table 5
Supplemental Table 5: Association between parent of origin and beta-diversity measures stratified by developmental environment
	CON			AC			LP			LVD
	F.Model	R2	P	F.Model	R2	P	F.Model	R2	P	F.Model	R2	P
Weighted UniFrac
CC001xCC011 Vs. CC011xCC001	7.4736	0.305374	0.002	1.21979	0.132301	0.312	1.38748	0.084667	0.217	2.24031	0.137947	0.106
CC004xCC017 Vs. CC017xCC004	5.59553	0.411571	0.014	3.02429	0.232204	0.049	1.07397	0.0763088	0.384	1.0641	0.117397	0.405
CC041xCC051 Vs. CC051xCC041	3.26307	0.17867	0.04	13.9812	0.538128	0.002	2.62603	0.148986	0.031	3.10803	0.171638	0.031
Unweighted UniFrac
CC001xCC011 Vs. CC011xCC001	5.40805	0.241344	0.001	1.99873	0.199898	0.003	2.33545	0.134721	0.001	2.58326	0.155775	0.002
CC004xCC017 Vs. CC017xCC004	3.19337	0.285291	0.008	2.33073	0.189018	0.061	1.72944	0.117414	0.069	1.50262	0.158127	0.032
CC041xCC051 Vs. CC051xCC041	4.20243	0.218849	0.001	3.08088	0.204291	0.003	3.32465	0.18143	0.001	3.24722	0.177957	0.002
Bray-Curtis
CC001xCC011 Vs. CC011xCC001	5.707	0.251332	0.001	2.48779	0.237208	0.017	2.8979	0.161913	0.004	3.78004	0.2126	0.002
CC004xCC017 Vs. CC017xCC004	3.43547	0.300422	0.015	2.58972	0.205701	0.049	1.55908	0.107086	0.133	2.76904	0.25713	0.007
CC041xCC051 Vs. CC051xCC041	4.68413	0.237965	0.001	4.25377	0.26171	0.001	4.02055	0.211379	0.001	3.43102	0.186155	0.002

## Sheet: Supplemental Table 6
Supplemental Table 6: Differential ASV abundance in AC diet compared to mouse control diet for each cross
							Structural	ANCOM	Detection threshold				CLR	Treatment diet	Control diet
Cross	Phylum	Class	Order	Family	Genus	ASV ID	zero	W	W0.9	W0.8	W0.7	W0.6	effect size	Median (25th, 75th)	Median (25th, 75th)
CC017xCC004	p_Bacteroidota	c_Bacteroidia	o_Bacteroidales	f_Bacteroidaceae	g_Bacteroides	943af1fc6f19be25883c03bc0e7fa0a8	Yes	Inf	TRUE	TRUE	TRUE	TRUE	3.49994	3.68 (3.4, 3.68)	0 (0, 0)
CC004xCC017	p_Bacteroidota	c_Bacteroidia	o_Bacteroidales	f_Bacteroidaceae	g_Bacteroides	943af1fc6f19be25883c03bc0e7fa0a8	No	47	FALSE	TRUE	TRUE	TRUE	3.40639	2.11 (2.09, 3.17)	0 (-1.85, 0)
CC011xCC001	p_Bacteroidota	c_Bacteroidia	o_Bacteroidales	f_Bacteroidaceae	g_Bacteroides	943af1fc6f19be25883c03bc0e7fa0a8	No	99	TRUE	TRUE	TRUE	TRUE	3.3544	3.43 (2.94, 3.67)	0 (0, 0)
CC017xCC004	p_Bacteroidota	c_Bacteroidia	o_Bacteroidales	f_Bacteroidaceae	g_Bacteroides	cf45fa41a94d8f5741f8ffc8a6a91094	No	39	TRUE	TRUE	TRUE	TRUE	3.13931	2.77 (2.42, 2.98)	0 (-0.401, 0)
CC017xCC004	p_Firmicutes	c_Clostridia	o_Lachnospirales	f_Lachnospiraceae	g_Lachnospiraceae_UCG-001	1acdf7c9f7b508c32eb99643da0d2cd9	Yes	Inf	TRUE	TRUE	TRUE	TRUE	2.71344	2.79 (2.61, 2.79)	0 (0, 0)
CC041xCC051	p_Bacteroidota	c_Bacteroidia	o_Bacteroidales	f_Rikenellaceae	g_Alistipes	13924e5b99b43a4631113c466b3c8ed0	Yes	Inf	TRUE	TRUE	TRUE	TRUE	2.64446	2.94 (1.96, 2.98)	0 (0, 0)
CC011xCC001	p_Bacteroidota	c_Bacteroidia	o_Bacteroidales	f_Muribaculaceae	g_Muribaculaceae	bfa198cd2bb8b85c7968584c8f6f6587	Yes	Inf	TRUE	TRUE	TRUE	TRUE	2.47854	2.6 (2.12, 2.7)	0 (0, 0)
CC051xCC041	p_Deferribacterota	c_Deferribacteres	o_Deferribacterales	f_Deferribacteraceae	g_Mucispirillum	ee5fbd838f75fd55c9dae9d4a3f2e018	No	76	FALSE	FALSE	TRUE	TRUE	2.41786	2.75 (1.95, 2.93)	0 (0, 0)
CC011xCC001	p_Bacteroidota	c_Bacteroidia	o_Bacteroidales	f_Prevotellaceae	g_Alloprevotella	697365e05feabbfef78fced68584d036	Yes	Inf	TRUE	TRUE	TRUE	TRUE	2.34508	2.79 (2.59, 3)	0 (0, 0)
CC011xCC001	p_Bacteroidota	c_Bacteroidia	o_Bacteroidales	f_Rikenellaceae	g_Alistipes	13924e5b99b43a4631113c466b3c8ed0	No	94	TRUE	TRUE	TRUE	TRUE	2.24373	2.08 (1.29, 2.43)	0 (0, 0)
CC051xCC041	p_Firmicutes	c_Clostridia	o_Lachnospirales	f_Lachnospiraceae	g_Lachnospiraceae_NK4A136_group	439d50957550cf8d0ba9ec157ae7e4fa	No	75	FALSE	FALSE	TRUE	TRUE	2.2106	2.49 (2.33, 2.69)	0 (0, 0)
CC051xCC041	p_Bacteroidota	c_Bacteroidia	o_Bacteroidales	f_Tannerellaceae	f_Tannerellaceae_f_	6094fc7e3ea860c82de3fef55587fa6a	No	73	FALSE	FALSE	TRUE	TRUE	2.16314	2 (1.1, 2.57)	0 (-0.0612, 0)
CC017xCC004	p_Bacteroidota	c_Bacteroidia	o_Bacteroidales	f_Rikenellaceae	g_Alistipes	13924e5b99b43a4631113c466b3c8ed0	Yes	Inf	TRUE	TRUE	TRUE	TRUE	2.13993	2.49 (2, 2.67)	0 (0, 0)
CC041xCC051	p_Bacteroidota	c_Bacteroidia	o_Bacteroidales	f_Muribaculaceae	g_Muribaculaceae	20c35d07fe71e9ee5ae7e72ec3357e90	No	93	TRUE	TRUE	TRUE	TRUE	2.08424	2.22 (1.78, 3.04)	0 (0, 0)
CC051xCC041	p_Firmicutes	c_Clostridia	o_Oscillospirales	f_Oscillospiraceae	g_Oscillibacter	4398c631ccdcfa0fa32ce430d2493481	No	72	FALSE	FALSE	TRUE	TRUE	2.0789	1.92 (1.68, 2.33)	0 (-0.053, 0)
CC001xCC011	p_Bacteroidota	c_Bacteroidia	o_Bacteroidales	f_Rikenellaceae	g_Alistipes	13924e5b99b43a4631113c466b3c8ed0	Yes	Inf	TRUE	TRUE	TRUE	TRUE	2.04844	2.32 (1.71, 2.44)	0 (0, 0)
CC011xCC001	p_Deferribacterota	c_Deferribacteres	o_Deferribacterales	f_Deferribacteraceae	g_Mucispirillum	ee5fbd838f75fd55c9dae9d4a3f2e018	No	93	TRUE	TRUE	TRUE	TRUE	1.95409	1.84 (1.25, 2.22)	0 (0, 0)
CC011xCC001	p_Bacteroidota	c_Bacteroidia	o_Bacteroidales	f_Rikenellaceae	g_Rikenellaceae_RC9_gut_group	a045d64b73684a8c6a98dbf5da3ee05e	No	90	TRUE	TRUE	TRUE	TRUE	1.9243	1.83 (1.47, 1.93)	0 (0, 0)
CC017xCC004	p_Campilobacterota	c_Campylobacteria	o_Campylobacterales	f_Helicobacteraceae	g_Helicobacter	91e7dae9e03a069dff8262df0c36d812	Yes	Inf	TRUE	TRUE	TRUE	TRUE	1.87835	1.76 (1.57, 1.86)	0 (0, 0)
CC011xCC001	p_Bacteroidota	c_Bacteroidia	o_Bacteroidales	f_Rikenellaceae	g_Rikenellaceae_RC9_gut_group	f7c8e20ca2f361114b09bd56b88b591b	Yes	Inf	TRUE	TRUE	TRUE	TRUE	1.82607	1.86 (1.72, 2.13)	0 (0, 0)
CC017xCC004	p_Firmicutes	c_Clostridia	o_Lachnospirales	f_Lachnospiraceae	g_Lachnospiraceae_NK4A136_group	d0fb540a7c4fe935bdbefa088d625a88	Yes	Inf	TRUE	TRUE	TRUE	TRUE	1.81734	2.69 (0, 3.12)	0 (0, 0)
CC051xCC041	p_Bacteroidota	c_Bacteroidia	o_Bacteroidales	f_Muribaculaceae	g_Muribaculaceae	f70859ccc2fb5116e78327be6928e725	Yes	Inf	TRUE	TRUE	TRUE	TRUE	1.81023	1.68 (1.29, 2.41)	0 (0, 0)
CC017xCC004	p_Desulfobacterota	c_Desulfovibrionia	o_Desulfovibrionales	f_Desulfovibrionaceae	g_Bilophila	6cc6d98f27db6c1b88bad10fb2a4af9a	Yes	Inf	TRUE	TRUE	TRUE	TRUE	1.77774	1.75 (1.71, 1.77)	0 (0, 0)
CC011xCC001	p_Bacteroidota	c_Bacteroidia	o_Bacteroidales	f_Muribaculaceae	g_Muribaculaceae	cc91e4c65af9c2fac1de7bbc7e29b31e	Yes	Inf	TRUE	TRUE	TRUE	TRUE	1.70588	1.72 (1.23, 2.24)	0 (0, 0)
CC017xCC004	p_Bacteroidota	c_Bacteroidia	o_Bacteroidales	f_Muribaculaceae	g_Muribaculaceae	f605da4331416bedf7402306d8e39546	Yes	Inf	TRUE	TRUE	TRUE	TRUE	1.6935	1.85 (1.5, 2.07)	0 (0, 0)
CC017xCC004	p_Bacteroidota	c_Bacteroidia	o_Bacteroidales	f_Bacteroidaceae	g_Bacteroides	cbf82d359e69f665cfa7089cbffe3542	Yes	Inf	TRUE	TRUE	TRUE	TRUE	1.65371	2.01 (1.32, 2.05)	0 (0, 0)
CC041xCC051	p_Bacteroidota	c_Bacteroidia	o_Bacteroidales	f_Muribaculaceae	g_Muribaculaceae	f70859ccc2fb5116e78327be6928e725	No	88	FALSE	TRUE	TRUE	TRUE	1.6487	2.18 (1.31, 2.25)	0 (0, 0)
CC011xCC001	p_Bacteroidota	c_Bacteroidia	o_Bacteroidales	f_Rikenellaceae	g_Alistipes	e0eb7851d97f0ab5ebea96a43dc266ae	No	90	TRUE	TRUE	TRUE	TRUE	1.63994	1.07 (0.918, 1.52)	0 (0, 0)
CC041xCC051	p_Bacteroidota	c_Bacteroidia	o_Bacteroidales	f_Bacteroidaceae	g_Bacteroides	9a8173b3bfac256e0375108980ef1f8f	Yes	Inf	TRUE	TRUE	TRUE	TRUE	1.63255	1.69 (1.47, 2.01)	0 (0, 0)
CC004xCC017	p_Firmicutes	c_Clostridia	o_Lachnospirales	f_Lachnospiraceae	g_Lachnospiraceae_NK4A136_group	295524d31dcf0edc01fea33f40236bae	Yes	Inf	TRUE	TRUE	TRUE	TRUE	1.60793	2.49 (0, 2.53)	0 (0, 0)
CC011xCC001	p_Bacteroidota	c_Bacteroidia	o_Bacteroidales	f_Muribaculaceae	g_Muribaculaceae	ad30eef26185a36e6353740ce91e628b	Yes	Inf	TRUE	TRUE	TRUE	TRUE	1.57349	1.62 (0.953, 2.1)	0 (0, 0)
CC017xCC004	p_Bacteroidota	c_Bacteroidia	o_Bacteroidales	f_Muribaculaceae	g_Muribaculaceae	bfa198cd2bb8b85c7968584c8f6f6587	Yes	Inf	TRUE	TRUE	TRUE	TRUE	1.57052	1.7 (1.56, 1.77)	0 (0, 0)
CC017xCC004	p_Bacteroidota	c_Bacteroidia	o_Bacteroidales	f_Muribaculaceae	g_Muribaculaceae	3a959cb3b9f7874d109501388098a859	Yes	Inf	TRUE	TRUE	TRUE	TRUE	1.56456	1.96 (1.04, 1.96)	0 (0, 0)
CC011xCC001	p_Desulfobacterota	c_Desulfovibrionia	o_Desulfovibrionales	f_Desulfovibrionaceae	g_Bilophila	6cc6d98f27db6c1b88bad10fb2a4af9a	No	89	FALSE	TRUE	TRUE	TRUE	1.55562	1.03 (0.582, 1.52)	0 (0, 0)
CC004xCC017	p_Bacteroidota	c_Bacteroidia	o_Bacteroidales	f_Muribaculaceae	g_Muribaculaceae	1ed07797d6389102c66aa29665d50eae	Yes	Inf	TRUE	TRUE	TRUE	TRUE	1.51221	2.21 (0, 2.65)	0 (0, 0)
CC041xCC051	p_Bacteroidota	c_Bacteroidia	o_Bacteroidales	f_Bacteroidaceae	g_Bacteroides	b45609801c9e3384c8e28abecf47bbe3	Yes	Inf	TRUE	TRUE	TRUE	TRUE	1.48781	1.85 (1.01, 1.97)	0 (0, 0)
CC051xCC041	p_Bacteroidota	c_Bacteroidia	o_Bacteroidales	f_Bacteroidaceae	g_Bacteroides	cf45fa41a94d8f5741f8ffc8a6a91094	Yes	Inf	TRUE	TRUE	TRUE	TRUE	1.46309	0.993 (0, 2.58)	0 (0, 0)
CC017xCC004	p_Firmicutes	c_Clostridia	o_Lachnospirales	f_Lachnospiraceae	g_Lachnospiraceae_NK4A136_group	37e5494dad6f208b77f5a4466df3f47a	Yes	Inf	TRUE	TRUE	TRUE	TRUE	1.443	0.708 (0, 3.16)	0 (0, 0)
CC001xCC011	p_Bacteroidota	c_Bacteroidia	o_Bacteroidales	f_Bacteroidaceae	g_Bacteroides	7ce08ea117b1819c582d34babf8cb08c	Yes	Inf	TRUE	TRUE	TRUE	TRUE	1.42357	1.7 (0, 2.7)	0 (0, 0)
CC017xCC004	p_Firmicutes	c_Clostridia	o_Oscillospirales	f_Oscillospiraceae	g_NK4A214_group	84325ccb16bc7ef10a2fa746e9396009	Yes	Inf	TRUE	TRUE	TRUE	TRUE	1.41995	0 (0, 0)	-1.34 (-2.25, -0.516)
CC051xCC041	p_Firmicutes	c_Clostridia	o_Oscillospirales	f_Oscillospiraceae	f_Oscillospiraceae_g_uncultured	6e31eaeefecbbac30e0989105d0e911e	No	66	FALSE	FALSE	FALSE	TRUE	1.4166	2.03 (0.973, 2.47)	0 (0, 0)
CC011xCC001	p_Bacteroidota	c_Bacteroidia	o_Bacteroidales	f_Rikenellaceae	g_Rikenellaceae_RC9_gut_group	5ecc8f0fcc3ed86dae1b8523b0947654	Yes	Inf	TRUE	TRUE	TRUE	TRUE	1.41155	1.57 (1.33, 1.83)	0 (0, 0)
CC051xCC041	p_Firmicutes	c_Clostridia	o_Lachnospirales	f_Lachnospiraceae	g_Lachnospiraceae_NK4A136_group	a283b28c413a240eb3aa38eb70ad5b8a	Yes	Inf	TRUE	TRUE	TRUE	TRUE	1.40719	1.7 (0.89, 2.08)	0 (0, 0)
CC011xCC001	p_Firmicutes	c_Clostridia	o_Lachnospirales	f_Lachnospiraceae	f_Lachnospiraceae_f_	232c21fe845ebb1e26b29f1142c7e11c	Yes	Inf	TRUE	TRUE	TRUE	TRUE	1.39838	0 (0, 0)	-1.05 (-2.39, -0.384)
CC017xCC004	p_Firmicutes	c_Clostridia	o_Oscillospirales	f_Oscillospiraceae	g_Oscillibacter	4398c631ccdcfa0fa32ce430d2493481	Yes	Inf	TRUE	TRUE	TRUE	TRUE	1.39552	1.71 (1.34, 1.72)	0 (0, 0)
CC051xCC041	p_Firmicutes	c_Clostridia	o_Lachnospirales	f_Lachnospiraceae	f_Lachnospiraceae_g_uncultured	eac1902e4cada3a2d0cdcfeaeb749412	Yes	Inf	TRUE	TRUE	TRUE	TRUE	1.33645	0 (0, 0)	-1.06 (-2.54, 0)
CC011xCC001	p_Bacteroidota	c_Bacteroidia	o_Bacteroidales	f_Muribaculaceae	g_Muribaculaceae	b7e3db277f2cf5e00e2e3d936764da3c	Yes	Inf	TRUE	TRUE	TRUE	TRUE	1.33016	1.38 (1.12, 1.51)	0 (0, 0)
CC017xCC004	p_Bacteroidota	c_Bacteroidia	o_Bacteroidales	f_Muribaculaceae	g_Muribaculaceae	a9faec0bea7f5cf840363d775f5c9a4f	Yes	Inf	TRUE	TRUE	TRUE	TRUE	1.32138	1.52 (0, 2.29)	0 (0, 0)
CC051xCC041	p_Firmicutes	c_Clostridia	o_Lachnospirales	f_Lachnospiraceae	f_Lachnospiraceae_g_uncultured	3286a0c07da2a700a5c9581e53423045	Yes	Inf	TRUE	TRUE	TRUE	TRUE	1.30766	0.747 (0, 2.97)	0 (0, 0)
CC011xCC001	p_Bacteroidota	c_Bacteroidia	o_Bacteroidales	f_Rikenellaceae	g_Rikenellaceae_RC9_gut_group	b8bb118a1d5118eeb394cc0547f11edd	Yes	Inf	TRUE	TRUE	TRUE	TRUE	1.3059	1.46 (1.23, 1.72)	0 (0, 0)
CC001xCC011	p_Deferribacterota	c_Deferribacteres	o_Deferribacterales	f_Deferribacteraceae	g_Mucispirillum	ee5fbd838f75fd55c9dae9d4a3f2e018	Yes	Inf	TRUE	TRUE	TRUE	TRUE	1.25256	1.16 (0, 2.08)	0 (0, 0)
CC017xCC004	p_Bacteroidota	c_Bacteroidia	o_Bacteroidales	f_Tannerellaceae	f_Tannerellaceae_f_	6094fc7e3ea860c82de3fef55587fa6a	No	30	FALSE	FALSE	TRUE	TRUE	1.14484	0.259 (0.24, 0.445)	0 (-0.748, 0)
CC001xCC011	p_Bacteroidota	c_Bacteroidia	o_Bacteroidales	f_Rikenellaceae	g_Alistipes	50d05ab2012c781eb95be3498290a4d8	Yes	Inf	TRUE	TRUE	TRUE	TRUE	1.11451	0.491 (0, 2.29)	0 (0, 0)
CC011xCC001	p_Bacteroidota	c_Bacteroidia	o_Bacteroidales	f_Marinifilaceae	g_Odoribacter	6c813c5a23b0ff84b663489fbc478163	Yes	Inf	TRUE	TRUE	TRUE	TRUE	1.10021	1.35 (0.248, 1.8)	0 (0, 0)
CC001xCC011	p_Bacteroidota	c_Bacteroidia	o_Bacteroidales	f_Rikenellaceae	g_Rikenellaceae_RC9_gut_group	a045d64b73684a8c6a98dbf5da3ee05e	Yes	Inf	TRUE	TRUE	TRUE	TRUE	1.09302	1.55 (0, 1.85)	0 (0, 0)
CC001xCC011	p_Bacteroidota	c_Bacteroidia	o_Bacteroidales	f_Rikenellaceae	g_Rikenellaceae_RC9_gut_group	5ecc8f0fcc3ed86dae1b8523b0947654	Yes	Inf	TRUE	TRUE	TRUE	TRUE	1.09121	1.68 (0, 2.02)	0 (0, 0)
CC017xCC004	p_Firmicutes	c_Clostridia	o_Lachnospirales	f_Lachnospiraceae	g_Lachnospiraceae_NK4A136_group	a283b28c413a240eb3aa38eb70ad5b8a	Yes	Inf	TRUE	TRUE	TRUE	TRUE	1.07672	0.996 (0.22, 1.6)	0 (0, 0)
CC017xCC004	p_Bacteroidota	c_Bacteroidia	o_Bacteroidales	f_Muribaculaceae	g_Muribaculaceae	1ed07797d6389102c66aa29665d50eae	Yes	Inf	TRUE	TRUE	TRUE	TRUE	1.07247	1.58 (0.0645, 2.08)	0 (0, 0)
CC051xCC041	p_Bacteroidota	c_Bacteroidia	o_Bacteroidales	f_Bacteroidaceae	g_Bacteroides	9a8173b3bfac256e0375108980ef1f8f	Yes	Inf	TRUE	TRUE	TRUE	TRUE	1.0621	0.996 (0.642, 1.52)	0 (0, 0)
CC004xCC017	p_Firmicutes	c_Clostridia	o_Lachnospirales	f_Lachnospiraceae	g_Lachnospiraceae_NK4A136_group	37e5494dad6f208b77f5a4466df3f47a	Yes	Inf	TRUE	TRUE	TRUE	TRUE	1.04562	0.749 (0, 1.97)	0 (0, 0)
CC001xCC011	p_Bacteroidota	c_Bacteroidia	o_Bacteroidales	f_Bacteroidaceae	g_Bacteroides	943af1fc6f19be25883c03bc0e7fa0a8	Yes	Inf	TRUE	TRUE	TRUE	TRUE	1.04407	0 (0, 2.07)	0 (0, 0)
CC017xCC004	p_Firmicutes	c_Clostridia	o_Lachnospirales	f_Lachnospiraceae	f_Lachnospiraceae_f_	6e62e2614c07337f4a194a605cbcc040	Yes	Inf	TRUE	TRUE	TRUE	TRUE	1.04001	1.3 (0, 1.75)	0 (0, 0)
CC001xCC011	p_Bacteroidota	c_Bacteroidia	o_Bacteroidales	f_Rikenellaceae	g_Rikenellaceae_RC9_gut_group	b8bb118a1d5118eeb394cc0547f11edd	Yes	Inf	TRUE	TRUE	TRUE	TRUE	1.0308	1.55 (0, 1.86)	0 (0, 0)
CC041xCC051	p_Bacteroidota	c_Bacteroidia	o_Bacteroidales	f_Rikenellaceae	g_Alistipes	90f8b9b4143c70998dba13f807dff1cc	Yes	Inf	TRUE	TRUE	TRUE	TRUE	1.03007	1.28 (0, 1.67)	0 (0, 0)
CC051xCC041	p_Bacteroidota	c_Bacteroidia	o_Bacteroidales	f_Bacteroidaceae	g_Bacteroides	b6b7f8bb1f7eb4aa78e271ab4abbbeca	Yes	Inf	TRUE	TRUE	TRUE	TRUE	1.00442	0.963 (0.364, 1.74)	0 (0, 0)
CC004xCC017	p_Bacteroidota	c_Bacteroidia	o_Bacteroidales	f_Rikenellaceae	g_Rikenellaceae_RC9_gut_group	a045d64b73684a8c6a98dbf5da3ee05e	Yes	Inf	TRUE	TRUE	TRUE	TRUE	0.991834	1.2 (0, 1.8)	0 (0, 0)
CC051xCC041	p_Firmicutes	c_Clostridia	o_Lachnospirales	f_Lachnospiraceae	g_Lachnospiraceae_NK4A136_group	c23fcaaad8970e309ec9ecd8179f07d4	Yes	Inf	TRUE	TRUE	TRUE	TRUE	0.991477	0.803 (0, 1.99)	0 (0, 0)
CC017xCC004	p_Firmicutes	c_Clostridia	o_Clostridia_vadinBB60_group	f_Clostridia_vadinBB60_group	g_Clostridia_vadinBB60_group	7b310e58a0e8bfd8b1ffe667636ea64b	Yes	Inf	TRUE	TRUE	TRUE	TRUE	0.972603	0.608 (0, 1.72)	0 (0, 0)
CC011xCC001	p_Bacteroidota	c_Bacteroidia	o_Bacteroidales	f_Rikenellaceae	g_Rikenella	046714ee7ec0b4c767c2ca34dc6350fc	Yes	Inf	TRUE	TRUE	TRUE	TRUE	0.970581	0.757 (0.625, 1.1)	0 (0, 0)
CC004xCC017	p_Firmicutes	c_Bacilli	o_Lactobacillales	f_Enterococcaceae	g_Enterococcus	b370ca55e6b82e22838e96e5b437c7e4	Yes	Inf	TRUE	TRUE	TRUE	TRUE	0.969972	0 (0, 0)	-1.02 (-1.85, 0)
CC017xCC004	p_Bacteroidota	c_Bacteroidia	o_Bacteroidales	f_Rikenellaceae	g_Rikenellaceae_RC9_gut_group	a045d64b73684a8c6a98dbf5da3ee05e	Yes	Inf	TRUE	TRUE	TRUE	TRUE	0.969051	1.1 (0.891, 1.17)	0 (0, 0)
CC004xCC017	p_Bacteroidota	c_Bacteroidia	o_Bacteroidales	f_Rikenellaceae	g_Rikenellaceae_RC9_gut_group	5ecc8f0fcc3ed86dae1b8523b0947654	Yes	Inf	TRUE	TRUE	TRUE	TRUE	0.958251	1.12 (0, 1.76)	0 (0, 0)
CC001xCC011	p_Firmicutes	c_Clostridia	o_Clostridia_vadinBB60_group	f_Clostridia_vadinBB60_group	g_Clostridia_vadinBB60_group	daebd4f1916335575f353433aa24acc3	Yes	Inf	TRUE	TRUE	TRUE	TRUE	0.948996	0 (0, 0)	-0.372 (-1.52, -0.09)
CC011xCC001	p_Bacteroidota	c_Bacteroidia	o_Bacteroidales	f_Muribaculaceae	g_Muribaculum	2115c7cf9b7a0203b44fd26a8627b8d5	Yes	Inf	TRUE	TRUE	TRUE	TRUE	0.939191	1 (0.683, 1.26)	0 (0, 0)
CC004xCC017	p_Bacteroidota	c_Bacteroidia	o_Bacteroidales	f_Muribaculaceae	g_Muribaculaceae	3a959cb3b9f7874d109501388098a859	Yes	Inf	TRUE	TRUE	TRUE	TRUE	0.939051	1.37 (0, 1.45)	0 (0, 0)
CC011xCC001	p_Desulfobacterota	c_Desulfovibrionia	o_Desulfovibrionales	f_Desulfovibrionaceae	g_Desulfovibrio	3f3036126bf5804f96ce4da41ea1f5f0	Yes	Inf	TRUE	TRUE	TRUE	TRUE	0.930394	0.545 (0, 1.97)	0 (0, 0)
CC051xCC041	p_Firmicutes	c_Bacilli	o_Erysipelotrichales	f_Erysipelatoclostridiaceae	g_Erysipelatoclostridiaceae	d5268b8cb8d4a09d8b924737353b9e2d	Yes	Inf	TRUE	TRUE	TRUE	TRUE	0.928032	0 (0, 0)	-0.387 (-1.78, 0)
CC041xCC051	p_Bacteroidota	c_Bacteroidia	o_Bacteroidales	f_Rikenellaceae	g_Alistipes	2934f81f8196283b5b5ac908471c9fee	Yes	Inf	TRUE	TRUE	TRUE	TRUE	0.920165	0.985 (0.486, 1.26)	0 (0, 0)
CC011xCC001	p_Firmicutes	c_Clostridia	o_Oscillospirales	f_Oscillospiraceae	g_Colidextribacter	564e43d5645a3ed523fb1f24812ee5ee	No	75	FALSE	FALSE	TRUE	TRUE	0.914449	1.01 (0.533, 1.27)	0 (0, 0)
CC017xCC004	p_Bacteroidota	c_Bacteroidia	o_Bacteroidales	f_Marinifilaceae	g_Odoribacter	3070ae72426a1ece947116d7532ec8dd	Yes	Inf	TRUE	TRUE	TRUE	TRUE	0.900755	0.758 (0.625, 0.933)	0 (0, 0)
CC001xCC011	p_Bacteroidota	c_Bacteroidia	o_Bacteroidales	f_Rikenellaceae	g_Rikenellaceae_RC9_gut_group	f7c8e20ca2f361114b09bd56b88b591b	Yes	Inf	TRUE	TRUE	TRUE	TRUE	0.883928	1.35 (0, 2.32)	0 (0, 0)
CC017xCC004	p_Bacteroidota	c_Bacteroidia	o_Bacteroidales	f_Rikenellaceae	g_Alistipes	e0eb7851d97f0ab5ebea96a43dc266ae	Yes	Inf	TRUE	TRUE	TRUE	TRUE	0.878555	0 (0, 2.11)	0 (0, 0)
CC017xCC004	p_Bacteroidota	c_Bacteroidia	o_Bacteroidales	f_Muribaculaceae	g_Muribaculaceae	cb79cc32aff693059f5a2c54544622d0	Yes	Inf	TRUE	TRUE	TRUE	TRUE	0.871692	1.21 (0.176, 1.45)	0 (0, 0)
CC011xCC001	p_Bacteroidota	c_Bacteroidia	o_Bacteroidales	f_Muribaculaceae	g_Muribaculaceae	3a959cb3b9f7874d109501388098a859	Yes	Inf	TRUE	TRUE	TRUE	TRUE	0.8608	1.03 (0.176, 1.35)	0 (0, 0)
CC017xCC004	p_Firmicutes	c_Clostridia	o_Lachnospirales	f_Lachnospiraceae	g_Lachnospiraceae_UCG-001	68de090a4d19aca86904eefd034f50ec	Yes	Inf	TRUE	TRUE	TRUE	TRUE	0.852071	1.3 (0, 1.45)	0 (0, 0)
CC017xCC004	p_Bacteroidota	c_Bacteroidia	o_Bacteroidales	f_Rikenellaceae	g_Alistipes	90f8b9b4143c70998dba13f807dff1cc	Yes	Inf	TRUE	TRUE	TRUE	TRUE	0.839473	1.28 (0.115, 1.55)	0 (0, 0)
CC017xCC004	p_Bacteroidota	c_Bacteroidia	o_Bacteroidales	f_Muribaculaceae	g_Muribaculaceae	5f9a92be07f6eb7940397e7c40528725	Yes	Inf	TRUE	TRUE	TRUE	TRUE	0.836968	0 (0, 2.05)	0 (0, 0)
CC011xCC001	p_Bacteroidota	c_Bacteroidia	o_Bacteroidales	f_Prevotellaceae	g_Prevotellaceae_UCG-001	bab27bdbc64efad80c6b2093868d5e7a	Yes	Inf	TRUE	TRUE	TRUE	TRUE	0.833605	0.479 (0, 1.79)	0 (0, 0)
CC017xCC004	p_Bacteroidota	c_Bacteroidia	o_Bacteroidales	f_Rikenellaceae	g_Rikenellaceae_RC9_gut_group	5ecc8f0fcc3ed86dae1b8523b0947654	Yes	Inf	TRUE	TRUE	TRUE	TRUE	0.819473	0.79 (0.774, 0.793)	0 (0, 0)
CC011xCC001	p_Bacteroidota	c_Bacteroidia	o_Bacteroidales	f_Muribaculaceae	g_Muribaculaceae	5f9a92be07f6eb7940397e7c40528725	Yes	Inf	TRUE	TRUE	TRUE	TRUE	0.811753	1.06 (0.376, 1.22)	0 (0, 0)
CC004xCC017	p_Firmicutes	c_Clostridia	o_Oscillospirales	f_Ruminococcaceae	g_Incertae_Sedis	3889e69de58ce8cf1be908418256235e	Yes	Inf	TRUE	TRUE	TRUE	TRUE	0.809804	0 (0, 0)	0 (-1.99, 0)
CC017xCC004	p_Proteobacteria	c_Gammaproteobacteria	o_Burkholderiales	f_Sutterellaceae	g_Parasutterella	79288743adf25bcf32a144838056ee7f	Yes	Inf	TRUE	TRUE	TRUE	TRUE	0.802976	1.1 (0.289, 1.34)	0 (0, 0)
CC017xCC004	p_Firmicutes	c_Clostridia	o_Lachnospirales	f_Lachnospiraceae	f_Lachnospiraceae_f_	fdbfaf89118e897bff357ac83fd0369a	Yes	Inf	TRUE	TRUE	TRUE	TRUE	0.797261	1.08 (0, 1.4)	0 (0, 0)
CC001xCC011	p_Bacteroidota	c_Bacteroidia	o_Bacteroidales	f_Rikenellaceae	g_Alistipes	4cd199ee65d4bdaa8d01920ebae6cefa	Yes	Inf	TRUE	TRUE	TRUE	TRUE	0.790276	0.153 (0, 1.5)	0 (0, 0)
CC011xCC001	p_Bacteroidota	c_Bacteroidia	o_Bacteroidales	f_Muribaculaceae	g_Muribaculaceae	e522de4db4281accbe8ecce5bc290404	Yes	Inf	TRUE	TRUE	TRUE	TRUE	0.784664	0 (0, 1.9)	0 (0, 0)
CC051xCC041	p_Firmicutes	c_Clostridia	o_Oscillospirales	f_[Eubacterium]_coprostanoligenes_group	g_[Eubacterium]_coprostanoligenes_group	fe9ebb84eae3f5f06b70bb1582e7019b	Yes	Inf	TRUE	TRUE	TRUE	TRUE	0.781079	0 (0, 0)	-0.368 (-1.55, 0)
CC004xCC017	p_Proteobacteria	c_Alphaproteobacteria	o_Rhodospirillales	f_uncultured	f_uncultured_g_uncultured	2c57688ce780f068e1ea7591ee9615de	Yes	Inf	TRUE	TRUE	TRUE	TRUE	0.778014	0.517 (0.0502, 1.04)	0 (0, 0)
CC017xCC004	p_Firmicutes	c_Clostridia	o_Lachnospirales	f_Lachnospiraceae	g_Roseburia	f76b0e4dd023b115c56d0143fa1e60c2	Yes	Inf	TRUE	TRUE	TRUE	TRUE	0.773811	0 (0, 0)	-0.742 (-1.52, 0)
CC017xCC004	p_Bacteroidota	c_Bacteroidia	o_Bacteroidales	f_Muribaculaceae	g_Muribaculaceae	cc91e4c65af9c2fac1de7bbc7e29b31e	Yes	Inf	TRUE	TRUE	TRUE	TRUE	0.754929	0.625 (0.608, 0.747)	0 (0, 0)
CC017xCC004	p_Bacteroidota	c_Bacteroidia	o_Bacteroidales	f_Rikenellaceae	g_Rikenellaceae_RC9_gut_group	b8bb118a1d5118eeb394cc0547f11edd	Yes	Inf	TRUE	TRUE	TRUE	TRUE	0.754779	0.703 (0.561, 1.02)	0 (0, 0)
CC004xCC017	p_Firmicutes	c_Clostridia	o_Clostridia_vadinBB60_group	f_Clostridia_vadinBB60_group	g_Clostridia_vadinBB60_group	0efdb079dd11c6882ecc5a8b1c9a9654	Yes	Inf	TRUE	TRUE	TRUE	TRUE	0.747751	0 (0, 0)	0 (-1.77, 0)
CC017xCC004	p_Firmicutes	c_Bacilli	o_Erysipelotrichales	f_Erysipelotrichaceae	g_[Clostridium]_innocuum_group	d29ece018becf66b12eabf297cb4aa43	Yes	Inf	TRUE	TRUE	TRUE	TRUE	0.746209	0 (0, 0)	0 (-0.773, 0.0269)
CC004xCC017	p_Firmicutes	c_Clostridia	o_Lachnospirales	f_Lachnospiraceae	g_Lachnospiraceae_NK4A136_group	e63424aa28fb184eddf6ed29a91fcf14	Yes	Inf	TRUE	TRUE	TRUE	TRUE	0.7431	0.638 (0, 1.33)	0 (0, 0)
CC004xCC017	p_Bacteroidota	c_Bacteroidia	o_Bacteroidales	f_Rikenellaceae	g_Rikenella	046714ee7ec0b4c767c2ca34dc6350fc	Yes	Inf	TRUE	TRUE	TRUE	TRUE	0.73138	0 (0, 1.71)	0 (0, 0)
CC004xCC017	p_Firmicutes	c_Clostridia	o_Lachnospirales	f_Lachnospiraceae	g_Anaerostipes	8a15d377f30176ac5c23dfcf0f6266f0	Yes	Inf	TRUE	TRUE	TRUE	TRUE	0.726539	0 (0, 0)	-0.0203 (-1.36, 0)
CC017xCC004	p_Bacteroidota	c_Bacteroidia	o_Bacteroidales	f_Muribaculaceae	g_Muribaculum	2115c7cf9b7a0203b44fd26a8627b8d5	Yes	Inf	TRUE	TRUE	TRUE	TRUE	0.725363	0.959 (0.384, 1.19)	0 (0, 0)
CC004xCC017	p_Bacteroidota	c_Bacteroidia	o_Bacteroidales	f_Marinifilaceae	g_Odoribacter	3070ae72426a1ece947116d7532ec8dd	Yes	Inf	TRUE	TRUE	TRUE	TRUE	0.718773	0 (0, 1.77)	0 (0, 0)
CC011xCC001	p_Firmicutes	c_Clostridia	o_Lachnospirales	f_Lachnospiraceae	f_Lachnospiraceae_g_uncultured	fe489a63953618c8b21ae3b9db25b526	Yes	Inf	TRUE	TRUE	TRUE	TRUE	0.717059	0 (0, 0)	-0.211 (-1.54, -0.0121)
CC011xCC001	p_Bacteroidota	c_Bacteroidia	o_Bacteroidales	f_Rikenellaceae	g_Alistipes	90f8b9b4143c70998dba13f807dff1cc	Yes	Inf	TRUE	TRUE	TRUE	TRUE	0.70825	0.679 (0.494, 0.862)	0 (0, 0)
CC017xCC004	p_Firmicutes	c_Clostridia	o_Lachnospirales	f_Lachnospiraceae	f_Lachnospiraceae_f_	79880a2f4cadd6ff48bfd7bc6f138d71	Yes	Inf	TRUE	TRUE	TRUE	TRUE	0.697357	0 (0, 0)	-0.542 (-1.02, -0.218)
CC017xCC004	p_Firmicutes	c_Clostridia	o_Lachnospirales	f_Lachnospiraceae	f_Lachnospiraceae_f_	38d18adf4fa62bff11206a0ae91e3f5e	Yes	Inf	TRUE	TRUE	TRUE	TRUE	0.688265	0 (0, 0)	-0.682 (-1.21, -0.163)
CC011xCC001	p_Firmicutes	c_Clostridia	o_Clostridia_vadinBB60_group	f_Clostridia_vadinBB60_group	g_Clostridia_vadinBB60_group	f2d369b33e70aaf61cc0e38e03898ee4	No	62	FALSE	FALSE	FALSE	TRUE	0.687029	0.636 (0.0231, 1.07)	0 (0, 0)
CC051xCC041	p_Bacteroidota	c_Bacteroidia	o_Bacteroidales	f_Muribaculaceae	g_Muribaculaceae	b15898a7ae18f0b7b1477c3a0fc267c4	Yes	Inf	TRUE	TRUE	TRUE	TRUE	0.667958	0.564 (0, 1.24)	0 (0, 0)
CC011xCC001	p_Bacteroidota	c_Bacteroidia	o_Bacteroidales	f_Muribaculaceae	g_Muribaculaceae	ef6703b221bc614e93520ba81b7649d7	Yes	Inf	TRUE	TRUE	TRUE	TRUE	0.666514	0.788 (0.413, 0.983)	0 (0, 0)
CC041xCC051	p_Firmicutes	c_Clostridia	o_Clostridia_vadinBB60_group	f_Clostridia_vadinBB60_group	g_Clostridia_vadinBB60_group	9e96c237e7bc95cf1f63db7fe730cbbc	Yes	Inf	TRUE	TRUE	TRUE	TRUE	0.664477	0.611 (0, 1.34)	0 (0, 0)
CC011xCC001	p_Cyanobacteria	c_Vampirivibrionia	o_Gastranaerophilales	f_Gastranaerophilales	g_Gastranaerophilales	c41772183a06333f7429a4f2304fab32	Yes	Inf	TRUE	TRUE	TRUE	TRUE	0.659323	0.616 (0.293, 1.15)	0 (0, 0)
CC017xCC004	p_Firmicutes	c_Clostridia	o_Peptostreptococcales-Tissierellales	f_Peptostreptococcaceae	g_Clostridioides	97fcf89365224725b92ac2fd2fd4856d	Yes	Inf	TRUE	TRUE	TRUE	TRUE	0.631766	0 (0, 0)	-0.318 (-0.869, -0.0811)
CC004xCC017	p_Firmicutes	c_Clostridia	o_Lachnospirales	f_Lachnospiraceae	g_Lachnospiraceae_NK4A136_group	b6488421d4af4264d9f6675e5e0f43f5	Yes	Inf	TRUE	TRUE	TRUE	TRUE	0.622153	0.709 (0, 0.908)	0 (0, 0)
CC004xCC017	p_Desulfobacterota	c_Desulfovibrionia	o_Desulfovibrionales	f_Desulfovibrionaceae	g_Bilophila	6cc6d98f27db6c1b88bad10fb2a4af9a	Yes	Inf	TRUE	TRUE	TRUE	TRUE	0.614693	0.517 (0, 1.23)	0 (0, 0)
CC051xCC041	p_Firmicutes	c_Clostridia	o_Lachnospirales	f_Lachnospiraceae	g_Lachnospiraceae_NK4A136_group	21e7cd60e99852c30ac4c3c5bde06c7d	Yes	Inf	TRUE	TRUE	TRUE	TRUE	0.611536	0.347 (-0.00943, 1.05)	0 (0, 0)
CC041xCC051	p_Bacteroidota	c_Bacteroidia	o_Bacteroidales	f_Bacteroidaceae	g_Bacteroides	b6b7f8bb1f7eb4aa78e271ab4abbbeca	Yes	Inf	TRUE	TRUE	TRUE	TRUE	0.596208	1.06 (0.244, 1.27)	0 (0, 0)
CC041xCC051	p_Bacteroidota	c_Bacteroidia	o_Bacteroidales	f_Muribaculaceae	g_Muribaculaceae	2b23f1446aae5d9ae2cc3940cf99f931	No	74	FALSE	FALSE	TRUE	TRUE	0.591409	0.83 (0.258, 1.22)	0 (0, 0)
CC004xCC017	p_Firmicutes	c_Clostridia	o_Lachnospirales	f_Lachnospiraceae	f_Lachnospiraceae_g_uncultured	a0bceb53965ba6446fa8210dbfb9b60d	Yes	Inf	TRUE	TRUE	TRUE	TRUE	0.576432	0 (0, 0)	0 (-1.25, 0)
CC017xCC004	p_Firmicutes	c_Clostridia	o_Lachnospirales	f_Lachnospiraceae	g_Lachnospiraceae_UCG-001	9bb18cc3357cc70067b73e5c3e458297	Yes	Inf	TRUE	TRUE	TRUE	TRUE	0.56209	0 (0, 1.4)	0 (0, 0)
CC041xCC051	p_Bacteroidota	c_Bacteroidia	o_Bacteroidales	f_Muribaculaceae	g_Muribaculaceae	53548d2103de806a0001bd848fc6e4c7	Yes	Inf	TRUE	TRUE	TRUE	TRUE	0.555284	0.794 (0.125, 1.01)	0 (0, 0)
CC051xCC041	p_Bacteroidota	c_Bacteroidia	o_Bacteroidales	f_Muribaculaceae	g_Muribaculaceae	2b23f1446aae5d9ae2cc3940cf99f931	Yes	Inf	TRUE	TRUE	TRUE	TRUE	0.547028	0.371 (0, 1.07)	0 (0, 0)
CC017xCC004	p_Bacteroidota	c_Bacteroidia	o_Bacteroidales	f_Muribaculaceae	g_Muribaculaceae	e1ff7124b2ae8f7945a3bdc17db55d09	Yes	Inf	TRUE	TRUE	TRUE	TRUE	0.545211	0 (0, 1.11)	0 (0, 0)
CC017xCC004	p_Bacteroidota	c_Bacteroidia	o_Bacteroidales	f_Muribaculaceae	g_Muribaculaceae	8b8de1910e293503d17adc5f2da4ee4f	Yes	Inf	TRUE	TRUE	TRUE	TRUE	0.517378	0.516 (0.32, 0.755)	0 (0, 0)
CC004xCC017	p_Firmicutes	c_Clostridia	o_Lachnospirales	f_Lachnospiraceae	f_Lachnospiraceae_g_uncultured	3286a0c07da2a700a5c9581e53423045	Yes	Inf	TRUE	TRUE	TRUE	TRUE	0.513947	0 (0, 1.14)	0 (0, 0)
CC011xCC001	p_Bacteroidota	c_Bacteroidia	o_Bacteroidales	f_Rikenellaceae	g_Alistipes	9cd0a4245acf40fe6c2ae9848cea7b81	Yes	Inf	TRUE	TRUE	TRUE	TRUE	0.512536	0.504 (-0.277, 1.22)	0 (0, 0)
CC001xCC011	p_Bacteroidota	c_Bacteroidia	o_Bacteroidales	f_Muribaculaceae	g_Muribaculaceae	c4d040ec13b7c3739c7e93be321fbeb3	Yes	Inf	TRUE	TRUE	TRUE	TRUE	0.512478	0 (0, 1.27)	0 (0, 0)
CC051xCC041	p_Firmicutes	c_Bacilli	o_Erysipelotrichales	f_Erysipelotrichaceae	g_Faecalibaculum	ccfbd37a28e2e9ef8c33001bc6538143	Yes	Inf	TRUE	TRUE	TRUE	TRUE	0.511397	0 (0, 0)	-0.0593 (-1.61, 0)
CC017xCC004	p_Firmicutes	c_Clostridia	o_Lachnospirales	f_Lachnospiraceae	g_ASF356	f92a5ef5681f08cb5c58fe2dc63b9b86	Yes	Inf	TRUE	TRUE	TRUE	TRUE	0.51057	0.708 (0, 0.799)	0 (0, 0)
CC017xCC004	p_Firmicutes	c_Clostridia	o_Lachnospirales	f_Lachnospiraceae	f_Lachnospiraceae_f_	45fdce7b2ea9b388015afcbe6ef3b2fe	Yes	Inf	TRUE	TRUE	TRUE	TRUE	0.500243	0 (0, 0)	-0.553 (-0.668, -0.385)
CC011xCC001	p_Firmicutes	c_Clostridia	o_Lachnospirales	f_Lachnospiraceae	f_Lachnospiraceae_g_uncultured	1e7cc4d0e32f72fc7c4b8dd47454a45b	Yes	Inf	TRUE	TRUE	TRUE	TRUE	0.494669	0 (0, 0)	-0.455 (-0.722, 0)
CC004xCC017	p_Firmicutes	c_Clostridia	o_Lachnospirales	f_Lachnospiraceae	g_Lachnospiraceae_UCG-006	53b3f4a0b8ac2c25e81446503d9dc47c	Yes	Inf	TRUE	TRUE	TRUE	TRUE	0.489789	0 (0, 0)	0 (-0.771, 0)
CC001xCC011	p_Firmicutes	c_Clostridia	o_Lachnospirales	f_Lachnospiraceae	g_Lachnospiraceae_UCG-001	9bb18cc3357cc70067b73e5c3e458297	Yes	Inf	TRUE	TRUE	TRUE	TRUE	0.485721	0 (0, 1.25)	0 (0, 0)
CC001xCC011	p_Desulfobacterota	c_Desulfovibrionia	o_Desulfovibrionales	f_Desulfovibrionaceae	g_Desulfovibrio	3f3036126bf5804f96ce4da41ea1f5f0	Yes	Inf	TRUE	TRUE	TRUE	TRUE	0.475101	0 (0, 0)	0 (0, 0)
CC011xCC001	p_Firmicutes	c_Clostridia	o_Lachnospirales	f_Lachnospiraceae	g_Blautia	f75001a43b3a4b5b3be01f95a05187dd	Yes	Inf	TRUE	TRUE	TRUE	TRUE	0.471196	0.373 (0, 0.609)	0 (0, 0)
CC041xCC051	p_Firmicutes	c_Clostridia	o_Lachnospirales	f_Lachnospiraceae	g_Lachnospiraceae_NK4A136_group	37dea5423d011437a23e4afcf67516ff	Yes	Inf	TRUE	TRUE	TRUE	TRUE	0.465281	0 (0, 1.09)	0 (0, 0)
CC017xCC004	p_Firmicutes	c_Clostridia	o_Lachnospirales	f_Lachnospiraceae	g_Blautia	460f620b1ea2fa69c0853b6577a9362d	Yes	Inf	TRUE	TRUE	TRUE	TRUE	0.46481	0 (0, 0)	0 (-0.75, 0.285)
CC051xCC041	p_Firmicutes	c_Clostridia	o_Lachnospirales	f_Lachnospiraceae	f_Lachnospiraceae_f_	232c21fe845ebb1e26b29f1142c7e11c	Yes	Inf	TRUE	TRUE	TRUE	TRUE	0.462822	0 (0, 0)	-0.243 (-0.779, 0)
CC051xCC041	p_Firmicutes	c_Clostridia	o_Clostridia_vadinBB60_group	f_Clostridia_vadinBB60_group	g_Clostridia_vadinBB60_group	cf4001fd00854012cada5e10141ecfc6	Yes	Inf	TRUE	TRUE	TRUE	TRUE	0.461609	0 (0, 1.19)	0 (0, 0)
CC017xCC004	p_Firmicutes	c_Clostridia	o_Clostridia_UCG-014	f_Clostridia_UCG-014	g_Clostridia_UCG-014	121fc52ad0ace01ebac35324217946f2	Yes	Inf	TRUE	TRUE	TRUE	TRUE	0.456047	0 (0, 0.665)	0 (0, 0)
CC004xCC017	p_Bacteroidota	c_Bacteroidia	o_Bacteroidales	f_Muribaculaceae	g_Muribaculaceae	97369906af9d3f9d399d0c571695eebf	Yes	Inf	TRUE	TRUE	TRUE	TRUE	0.448788	0.0175 (0, 0.993)	0 (0, 0)
CC017xCC004	p_Firmicutes	c_Clostridia	o_Clostridia_vadinBB60_group	f_Clostridia_vadinBB60_group	g_Clostridia_vadinBB60_group	001c0320f7019918fdce51811735a41b	Yes	Inf	TRUE	TRUE	TRUE	TRUE	0.445518	0 (0, 1.04)	0 (0, 0)
CC017xCC004	p_Firmicutes	c_Clostridia	o_Oscillospirales	f_Oscillospiraceae	g_Oscillibacter	d72fc7fd870a0fff2a9704cf50e6b426	Yes	Inf	TRUE	TRUE	TRUE	TRUE	0.443087	0.497 (0.414, 1.12)	0 (0, 0)
CC004xCC017	p_Firmicutes	c_Clostridia	o_Lachnospirales	f_Lachnospiraceae	g_Lachnospiraceae_UCG-006	d00f6899e58ab19df8817aaf9d90fdf4	Yes	Inf	TRUE	TRUE	TRUE	TRUE	0.432035	0 (0, 0)	0 (-0.736, 0)
CC001xCC011	p_Firmicutes	c_Clostridia	o_Clostridia_vadinBB60_group	f_Clostridia_vadinBB60_group	g_Clostridia_vadinBB60_group	683333314f3e3ee6a4e9a5775d90fb78	Yes	Inf	TRUE	TRUE	TRUE	TRUE	0.430289	0.223 (0, 0.844)	0 (0, 0)
CC004xCC017	p_Firmicutes	c_Clostridia	o_Clostridia_vadinBB60_group	f_Clostridia_vadinBB60_group	g_Clostridia_vadinBB60_group	001c0320f7019918fdce51811735a41b	Yes	Inf	TRUE	TRUE	TRUE	TRUE	0.424286	0.577 (-0.0188, 0.913)	0 (0, 0)
CC017xCC004	p_Firmicutes	c_Clostridia	o_Oscillospirales	f_Oscillospiraceae	f_Oscillospiraceae_g_uncultured	5f82af85247b9de13bd602da53cf2ec6	Yes	Inf	TRUE	TRUE	TRUE	TRUE	0.410749	0.403 (0.251, 0.471)	0 (0, 0)
CC004xCC017	p_Firmicutes	c_Clostridia	o_Lachnospirales	f_Lachnospiraceae	f_Lachnospiraceae_f_	c80ade683d625130ff00de9953fa1abb	Yes	Inf	TRUE	TRUE	TRUE	TRUE	0.409244	0 (0, 0)	0 (-0.738, 0)
CC001xCC011	p_Firmicutes	c_Clostridia	o_Lachnospirales	f_Lachnospiraceae	f_Lachnospiraceae_f_	6e62e2614c07337f4a194a605cbcc040	Yes	Inf	TRUE	TRUE	TRUE	TRUE	0.399917	0 (0, 0.248)	0 (0, 0)
CC051xCC041	p_Firmicutes	c_Clostridia	o_Lachnospirales	f_Lachnospiraceae	g_Lachnospiraceae_NK4A136_group	18b002c02b5661792fb286cc1a8c1587	Yes	Inf	TRUE	TRUE	TRUE	TRUE	0.398104	0.275 (0, 0.629)	0 (0, 0)
CC001xCC011	p_Bacteroidota	c_Bacteroidia	o_Bacteroidales	f_Muribaculaceae	g_Muribaculaceae	cb79cc32aff693059f5a2c54544622d0	Yes	Inf	TRUE	TRUE	TRUE	TRUE	0.388412	0.224 (0, 0.535)	0 (0, 0)
CC004xCC017	p_Firmicutes	c_Clostridia	o_Oscillospirales	f_Oscillospiraceae	g_Colidextribacter	ded78c39d691c55a329a1a728a3a0da7	Yes	Inf	TRUE	TRUE	TRUE	TRUE	0.382571	0.115 (0, 0.679)	0 (0, 0)
CC011xCC001	p_Firmicutes	c_Clostridia	o_Lachnospirales	f_Lachnospiraceae	f_Lachnospiraceae_g_uncultured	bc0a4e27b51de13ce8d19152e2abb8f4	Yes	Inf	TRUE	TRUE	TRUE	TRUE	0.378375	0.41 (0, 0.873)	0 (0, 0)
CC051xCC041	p_Firmicutes	c_Clostridia	o_Lachnospirales	f_Lachnospiraceae	g_Lachnospiraceae_NK4A136_group	cdeef98e74adf31154afbc5e3b7a867f	Yes	Inf	TRUE	TRUE	TRUE	TRUE	0.374686	0.217 (-0.0144, 0.977)	0 (0, 0)
CC001xCC011	p_Firmicutes	c_Clostridia	o_Lachnospirales	f_Lachnospiraceae	f_Lachnospiraceae_f_	0ef884db90fccec6441ac0693ee5d333	Yes	Inf	TRUE	TRUE	TRUE	TRUE	0.371689	0 (0, 0)	0 (0, 0)
CC017xCC004	p_Firmicutes	c_Clostridia	o_Oscillospirales	f_Oscillospiraceae	f_Oscillospiraceae_g_uncultured	054e938635e3bfda24c1d647020f61aa	Yes	Inf	TRUE	TRUE	TRUE	TRUE	0.35932	0.351 (0.0964, 0.47)	0 (0, 0)
CC004xCC017	p_Firmicutes	c_Clostridia	o_Lachnospirales	f_Lachnospiraceae	f_Lachnospiraceae_g_A2	b650097186b4503e875793a365c41d8d	Yes	Inf	TRUE	TRUE	TRUE	TRUE	0.346647	0 (0, 0)	0 (-0.637, 0)
CC017xCC004	p_Firmicutes	c_Clostridia	o_Lachnospirales	f_Lachnospiraceae	g_Lachnospiraceae_NK4A136_group	439d50957550cf8d0ba9ec157ae7e4fa	Yes	Inf	TRUE	TRUE	TRUE	TRUE	0.343825	0 (0, 0.445)	0 (0, 0)
CC001xCC011	p_Bacteroidota	c_Bacteroidia	o_Bacteroidales	f_Muribaculaceae	g_Muribaculaceae	5f9a92be07f6eb7940397e7c40528725	Yes	Inf	TRUE	TRUE	TRUE	TRUE	0.329033	0.293 (0, 0.441)	0 (0, 0)
CC011xCC001	p_Firmicutes	c_Clostridia	o_Oscillospirales	f_Oscillospiraceae	f_Oscillospiraceae_g_uncultured	784cc31d6c368273473e6d04fa09f5be	Yes	Inf	TRUE	TRUE	TRUE	TRUE	0.324323	0 (0, 0.176)	0 (0, 0)
CC004xCC017	p_Firmicutes	c_Clostridia	o_Lachnospirales	f_Lachnospiraceae	g_Lachnoclostridium	1865b28ea8a5a903a7bfe36fb1f97fbe	Yes	Inf	TRUE	TRUE	TRUE	TRUE	0.322601	0 (0, 0)	0 (-0.354, 0)
CC004xCC017	p_Bacteroidota	c_Bacteroidia	o_Bacteroidales	f_Muribaculaceae	g_Muribaculaceae	8b8de1910e293503d17adc5f2da4ee4f	Yes	Inf	TRUE	TRUE	TRUE	TRUE	0.319953	0 (0, 0.808)	0 (0, 0)
CC001xCC011	p_Firmicutes	c_Clostridia	o_Oscillospirales	f_Oscillospiraceae	g_Colidextribacter	42a537b14b8f79a2021db5d13da926a7	Yes	Inf	TRUE	TRUE	TRUE	TRUE	0.318224	0 (0, 0.759)	0 (0, 0)
CC051xCC041	p_Firmicutes	c_Clostridia	o_Lachnospirales	f_Lachnospiraceae	f_Lachnospiraceae_f_	520bbdb21b7ec62334725482f70f6b69	Yes	Inf	TRUE	TRUE	TRUE	TRUE	0.313852	0 (0, 0)	-0.213 (-0.647, 0)
CC041xCC051	p_Bacteroidota	c_Bacteroidia	o_Bacteroidales	f_Bacteroidaceae	g_Bacteroides	3273745e3fd2cf3757caa4916a894f82	Yes	Inf	TRUE	TRUE	TRUE	TRUE	0.307197	0.229 (0, 0.636)	0 (0, 0)
CC001xCC011	p_Bacteroidota	c_Bacteroidia	o_Bacteroidales	f_Muribaculaceae	g_Muribaculum	2115c7cf9b7a0203b44fd26a8627b8d5	Yes	Inf	TRUE	TRUE	TRUE	TRUE	0.303358	0 (0, 0.293)	0 (0, 0)
CC041xCC051	p_Firmicutes	c_Clostridia	o_Lachnospirales	f_Lachnospiraceae	g_Blautia	4ce59212095dba0c048fe653c7856eb7	Yes	Inf	TRUE	TRUE	TRUE	TRUE	0.301206	0 (0, 0.841)	0 (0, 0)
CC017xCC004	p_Deferribacterota	c_Deferribacteres	o_Deferribacterales	f_Deferribacteraceae	g_Mucispirillum	ee5fbd838f75fd55c9dae9d4a3f2e018	Yes	Inf	TRUE	TRUE	TRUE	TRUE	0.296811	0 (0, 0.297)	0 (0, 0)
CC017xCC004	p_Firmicutes	c_Clostridia	o_Clostridia_vadinBB60_group	f_Clostridia_vadinBB60_group	g_Clostridia_vadinBB60_group	5a039ccde362b94f88e37e949636e27c	Yes	Inf	TRUE	TRUE	TRUE	TRUE	0.292105	0 (0, 0.721)	0 (0, 0)
CC001xCC011	p_Bacteroidota	c_Bacteroidia	o_Bacteroidales	f_Rikenellaceae	g_Alistipes	9cd0a4245acf40fe6c2ae9848cea7b81	Yes	Inf	TRUE	TRUE	TRUE	TRUE	0.285965	0 (0, 0.502)	0 (0, 0)
CC017xCC004	p_Firmicutes	c_Clostridia	o_Lachnospirales	f_Lachnospiraceae	g_Lachnospiraceae_NK4A136_group	295524d31dcf0edc01fea33f40236bae	Yes	Inf	TRUE	TRUE	TRUE	TRUE	0.28406	0 (0, 0.525)	0 (0, 0)
CC051xCC041	p_Firmicutes	c_Clostridia	o_Lachnospirales	f_Lachnospiraceae	f_Lachnospiraceae_f_	edded6bf0f95266bed1e8b7f8c90ee47	Yes	Inf	TRUE	TRUE	TRUE	TRUE	0.281667	0 (0, 0.569)	0 (0, 0)
CC041xCC051	p_Bacteroidota	c_Bacteroidia	o_Bacteroidales	f_Muribaculaceae	g_Muribaculaceae	57d9d652d8eaa082da9d02bac8c45223	Yes	Inf	TRUE	TRUE	TRUE	TRUE	0.281245	0 (0, 0.549)	0 (0, 0)
CC017xCC004	p_Bacteroidota	c_Bacteroidia	o_Bacteroidales	f_Muribaculaceae	g_Muribaculaceae	c4d040ec13b7c3739c7e93be321fbeb3	Yes	Inf	TRUE	TRUE	TRUE	TRUE	0.264944	0 (0, 0.516)	0 (0, 0)
CC017xCC004	p_Bacteroidota	c_Bacteroidia	o_Bacteroidales	f_Rikenellaceae	g_Alistipes	c569a8666b817f241a23cccedaf753cc	Yes	Inf	TRUE	TRUE	TRUE	TRUE	0.25564	0 (0, 0.115)	0 (0, 0)
CC051xCC041	p_Firmicutes	c_Clostridia	o_Lachnospirales	f_Lachnospiraceae	f_Lachnospiraceae_f_	207b6689540ef558a8d81f28eee7cd83	Yes	Inf	TRUE	TRUE	TRUE	TRUE	0.242214	0.261 (-0.104, 0.663)	0 (0, 0)
CC001xCC011	p_Firmicutes	c_Clostridia	o_Lachnospirales	f_Lachnospiraceae	g_Lachnospiraceae_NK4A136_group	4ce4974d193a28fc50e6dc4b2a0e00aa	Yes	Inf	TRUE	TRUE	TRUE	TRUE	0.23653	0 (0, 0.248)	0 (0, 0)
CC017xCC004	p_Bacteroidota	c_Bacteroidia	o_Bacteroidales	f_Muribaculaceae	g_Muribaculaceae	20c35d07fe71e9ee5ae7e72ec3357e90	Yes	Inf	TRUE	TRUE	TRUE	TRUE	0.230282	0.145 (0.0461, 0.303)	0 (0, 0)
CC011xCC001	p_Bacteroidota	c_Bacteroidia	o_Bacteroidales	f_Muribaculaceae	g_Muribaculaceae	e1ff7124b2ae8f7945a3bdc17db55d09	Yes	Inf	TRUE	TRUE	TRUE	TRUE	0.222112	0 (-0.0284, 0)	0 (0, 0)
CC051xCC041	p_Firmicutes	c_Clostridia	o_Clostridia_vadinBB60_group	f_Clostridia_vadinBB60_group	g_Clostridia_vadinBB60_group	310f11bce8cea2ad8e5f6106de0f2e05	Yes	Inf	TRUE	TRUE	TRUE	TRUE	0.198448	0 (-0.134, 0.338)	0 (0, 0)
CC041xCC051	p_Firmicutes	c_Clostridia	o_Lachnospirales	f_Lachnospiraceae	g_Lachnospiraceae_NK4A136_group	a104baddacf213f9939c1925f99b0dee	Yes	Inf	TRUE	TRUE	TRUE	TRUE	0.159716	0 (0, 0)	0 (-0.28, 0)
CC011xCC001	p_Firmicutes	c_Clostridia	o_Lachnospirales	f_Lachnospiraceae	g_Acetatifactor	bf54f2a959a5b4e9b9dd45ce69d65c35	Yes	Inf	TRUE	TRUE	TRUE	TRUE	0.153298	0 (0, 0)	0 (-0.161, 0)
CC011xCC001	p_Bacteroidota	c_Bacteroidia	o_Bacteroidales	f_Muribaculaceae	g_Muribaculaceae	be04e7fa0d9adf9f5ba39c9fb02469df	Yes	Inf	TRUE	TRUE	TRUE	TRUE	0.150631	0 (-0.0284, 0.285)	0 (0, 0)
CC051xCC041	p_Firmicutes	c_Clostridia	o_Lachnospirales	f_Lachnospiraceae	f_Lachnospiraceae_f_	a342ff68d292a712632a40fe77bb7a18	Yes	Inf	TRUE	TRUE	TRUE	TRUE	0.132298	0.0858 (0, 0.616)	0 (0, 0)
CC017xCC004	p_Firmicutes	c_Clostridia	o_Lachnospirales	f_Lachnospiraceae	g_Lachnospiraceae_NK4A136_group	e63424aa28fb184eddf6ed29a91fcf14	Yes	Inf	TRUE	TRUE	TRUE	TRUE	0.132019	0 (0, 0.289)	0 (0, 0)
CC004xCC017	p_Firmicutes	c_Clostridia	o_Lachnospirales	f_Lachnospiraceae	g_Roseburia	dedf66185f3a9754d0a54f1486462dcf	Yes	Inf	TRUE	TRUE	TRUE	TRUE	0.130493	0 (0, 0)	0 (0, 0.142)
CC051xCC041	p_Firmicutes	c_Clostridia	o_Lachnospirales	f_Lachnospiraceae	g_Acetatifactor	bf54f2a959a5b4e9b9dd45ce69d65c35	Yes	Inf	TRUE	TRUE	TRUE	TRUE	0.129243	0.145 (0, 0.527)	0 (0, 0)
CC017xCC004	p_Firmicutes	c_Clostridia	o_Oscillospirales	f_Ruminococcaceae	f_Ruminococcaceae_g_uncultured	85408f0ac359c26d51343ca28eace0c4	Yes	Inf	TRUE	TRUE	TRUE	TRUE	0.127761	-0.028 (-0.377, 0.842)	0 (0, 0)
CC017xCC004	p_Firmicutes	c_Clostridia	o_Oscillospirales	f_Ruminococcaceae	g_Anaerotruncus	39b4528c7e47408310db04d14073511d	Yes	Inf	TRUE	TRUE	TRUE	TRUE	0.12442	0 (0, 0)	0 (0, 0)
CC017xCC004	p_Bacteroidota	c_Bacteroidia	o_Bacteroidales	f_Rikenellaceae	g_Rikenella	046714ee7ec0b4c767c2ca34dc6350fc	Yes	Inf	TRUE	TRUE	TRUE	TRUE	0.12016	0 (0, 0)	0 (0, 0)
CC051xCC041	p_Bacteroidota	c_Bacteroidia	o_Bacteroidales	f_Muribaculaceae	g_Muribaculaceae	5f91784fda1c0b9470d03210bb654788	Yes	Inf	TRUE	TRUE	TRUE	TRUE	0.112201	0.209 (-0.157, 0.548)	0 (0, 0)
CC017xCC004	p_Firmicutes	c_Clostridia	o_Oscillospirales	f_Oscillospiraceae	f_Oscillospiraceae_g_uncultured	66d555d6f1ce5195a0b402e810b81235	Yes	Inf	TRUE	TRUE	TRUE	TRUE	0.108165	0.176 (-0.108, 0.198)	0 (0, 0)
CC011xCC001	p_Proteobacteria	c_Alphaproteobacteria	o_Rhodospirillales	f_uncultured	f_uncultured_g_uncultured	eae5fad9e8f276431ad6fd00fa0f8d8f	Yes	Inf	TRUE	TRUE	TRUE	TRUE	0.0994595	0 (-0.158, 0.534)	0 (0, 0)
CC017xCC004	p_Firmicutes	c_Clostridia	o_Lachnospirales	f_Lachnospiraceae	g_Lachnoclostridium	eacc0254fd7768226b99dee9b1042425	Yes	Inf	TRUE	TRUE	TRUE	TRUE	0.0990884	0 (0, 0)	0 (0, 0)
CC001xCC011	p_Bacteroidota	c_Bacteroidia	o_Bacteroidales	f_Marinifilaceae	g_Odoribacter	3070ae72426a1ece947116d7532ec8dd	Yes	Inf	TRUE	TRUE	TRUE	TRUE	0.0935994	0 (0, 0)	0 (0, 0)
CC017xCC004	p_Bacteroidota	c_Bacteroidia	o_Bacteroidales	f_Rikenellaceae	g_Rikenellaceae_RC9_gut_group	f7c8e20ca2f361114b09bd56b88b591b	Yes	Inf	TRUE	TRUE	TRUE	TRUE	0.0881962	0.297 (-0.257, 0.384)	0 (0, 0)
CC017xCC004	p_Firmicutes	c_Clostridia	o_Lachnospirales	f_Lachnospiraceae	g_Lachnospiraceae_NK4A136_group	84f0da1e951b2d89d7a77de21fa46023	Yes	Inf	TRUE	TRUE	TRUE	TRUE	0.0831955	0 (0, 0)	0 (0, 0)
CC004xCC017	p_Firmicutes	c_Clostridia	o_Lachnospirales	f_Lachnospiraceae	f_Lachnospiraceae_f_	2aa56ce25fd795f1ac208b033116a37e	Yes	Inf	TRUE	TRUE	TRUE	TRUE	0.0813524	0 (0, 0.289)	0 (0, 0)
CC051xCC041	p_Firmicutes	c_Clostridia	o_Lachnospirales	f_Lachnospiraceae	g_Acetatifactor	16f98557c9a83d896b3ad27665dd6c21	Yes	Inf	TRUE	TRUE	TRUE	TRUE	0.0708174	0 (0, 0)	0 (-0.678, 0.505)
CC017xCC004	p_Firmicutes	c_Bacilli	o_Erysipelotrichales	f_Erysipelotrichaceae	g_Faecalibaculum	ccfbd37a28e2e9ef8c33001bc6538143	Yes	Inf	TRUE	TRUE	TRUE	TRUE	0.0707115	0 (0, 0)	-0.000723 (-0.262, 0.191)
CC011xCC001	p_Bacteroidota	c_Bacteroidia	o_Bacteroidales	f_Rikenellaceae	g_Rikenella	3108a9f54cd60454e62e79f56ee7bcb0	Yes	Inf	TRUE	TRUE	TRUE	TRUE	0.059252	0 (0, 0.114)	0 (0, 0)
CC004xCC017	p_Firmicutes	c_Clostridia	o_Lachnospirales	f_Lachnospiraceae	f_Lachnospiraceae_f_	fdbfaf89118e897bff357ac83fd0369a	Yes	Inf	TRUE	TRUE	TRUE	TRUE	0.0560174	0 (0, 0)	0 (0, 0.0262)
CC017xCC004	p_Firmicutes	c_Clostridia	o_Lachnospirales	f_Lachnospiraceae	f_Lachnospiraceae_g_uncultured	3286a0c07da2a700a5c9581e53423045	Yes	Inf	TRUE	TRUE	TRUE	TRUE	0.0549798	0 (0, 0)	0 (0, 0)
CC041xCC051	p_Firmicutes	c_Clostridia	o_Lachnospirales	f_Lachnospiraceae	g_Blautia	d9dc12d391c873a539b5441b852ab5f2	No	78	FALSE	FALSE	TRUE	TRUE	0.049914	0 (0, 0)	-0.074 (-0.834, 0.467)
CC017xCC004	p_Firmicutes	c_Clostridia	o_Peptococcales	f_Peptococcaceae	f_Peptococcaceae_g_uncultured	13f71a9f0ac1e3d82ed2526b8ece0a38	Yes	Inf	TRUE	TRUE	TRUE	TRUE	0.0497451	0 (0, 0.145)	0 (0, 0)
CC051xCC041	p_Firmicutes	c_Clostridia	o_Peptococcales	f_Peptococcaceae	f_Peptococcaceae_g_uncultured	79cef491903d8881bfc964638fe3978b	Yes	Inf	TRUE	TRUE	TRUE	TRUE	0.0466235	0 (-0.00236, 0.0919)	0 (0, 0)
CC011xCC001	p_Bacteroidota	c_Bacteroidia	o_Bacteroidales	f_Muribaculaceae	g_Muribaculaceae	7641faf39dc122e86e09893c47845c8e	Yes	Inf	TRUE	TRUE	TRUE	TRUE	0.0426747	0.132 (-0.204, 0.414)	0 (0, 0)
CC001xCC011	p_Firmicutes	c_Clostridia	o_Lachnospirales	f_Lachnospiraceae	f_Lachnospiraceae_f_	45fdce7b2ea9b388015afcbe6ef3b2fe	Yes	Inf	TRUE	TRUE	TRUE	TRUE	0.0379103	0 (0, 0.069)	0 (0, 0)
CC017xCC004	p_Bacteroidota	c_Bacteroidia	o_Bacteroidales	f_Muribaculaceae	g_Muribaculaceae	97369906af9d3f9d399d0c571695eebf	Yes	Inf	TRUE	TRUE	TRUE	TRUE	0.0359178	0 (0, 0.0645)	0 (0, 0)
CC001xCC011	p_Cyanobacteria	c_Vampirivibrionia	o_Gastranaerophilales	f_Gastranaerophilales	g_Gastranaerophilales	c41772183a06333f7429a4f2304fab32	Yes	Inf	TRUE	TRUE	TRUE	TRUE	0.0288533	0 (0, 0)	0 (0, 0)
CC001xCC011	p_Firmicutes	c_Clostridia	o_Lachnospirales	f_Lachnospiraceae	g_Lachnospiraceae_UCG-001	5d997edaa67be4032deccf39397fa772	Yes	Inf	TRUE	TRUE	TRUE	TRUE	0.024205	0 (0, 0)	-0.269 (-0.462, 0.291)
CC017xCC004	p_Firmicutes	c_Clostridia	o_Clostridia_vadinBB60_group	f_Clostridia_vadinBB60_group	g_Clostridia_vadinBB60_group	e50c849a357fbd11ea50e91b71ae3c76	Yes	Inf	TRUE	TRUE	TRUE	TRUE	0.0241497	0 (0, 0)	0 (0, 0)
CC004xCC017	p_Firmicutes	c_Clostridia	o_Lachnospirales	f_Lachnospiraceae	f_Lachnospiraceae_f_	0cc1c9f9983fd964e0840296480fee1c	Yes	Inf	TRUE	TRUE	TRUE	TRUE	0.0130337	0 (0, 0)	0 (-0.00786, 0)
CC011xCC001	p_Firmicutes	c_Clostridia	o_Oscillospirales	f_Oscillospiraceae	f_Oscillospiraceae_g_uncultured	426df4b9ea1be68089a9199aba5c5894	Yes	Inf	TRUE	TRUE	TRUE	TRUE	0.010698	0 (0, 0)	0 (0, 0)
CC041xCC051	p_Firmicutes	c_Clostridia	o_Clostridia_vadinBB60_group	f_Clostridia_vadinBB60_group	g_Clostridia_vadinBB60_group	683333314f3e3ee6a4e9a5775d90fb78	Yes	Inf	TRUE	TRUE	TRUE	TRUE	0.00972054	0 (0, 0)	0 (0, 0)
CC011xCC001	p_Proteobacteria	c_Alphaproteobacteria	o_Rhodospirillales	f_uncultured	f_uncultured_g_uncultured	384780748166143a8fbdc52d6487744b	Yes	Inf	TRUE	TRUE	TRUE	TRUE	0.00854435	0 (-0.0183, 0.285)	0 (0, 0)
CC011xCC001	p_Firmicutes	c_Clostridia	o_Oscillospirales	f_Oscillospiraceae	f_Oscillospiraceae_g_uncultured	66d555d6f1ce5195a0b402e810b81235	Yes	Inf	TRUE	TRUE	TRUE	TRUE	0.00721381	0 (-0.166, 0)	0 (0, 0)
CC011xCC001	p_Bacteroidota	c_Bacteroidia	o_Bacteroidales	f_Bacteroidaceae	g_Bacteroides	cbf82d359e69f665cfa7089cbffe3542	Yes	Inf	TRUE	TRUE	TRUE	TRUE	0.00567316	0 (-0.0452, 0.313)	0 (0, 0)
CC041xCC051	p_Firmicutes	c_Clostridia	o_Lachnospirales	f_Lachnospiraceae	f_Lachnospiraceae_g_uncultured	886a82f30affdf50ff62c8f531ccd949	Yes	Inf	TRUE	TRUE	TRUE	TRUE	0.00280826	0 (-0.112, 0)	0 (0, 0)
CC004xCC017	p_Firmicutes	c_Clostridia	o_Oscillospirales	f_Oscillospiraceae	f_Oscillospiraceae_g_uncultured	e52e2cc8ee78863a36a093138e21f03f	Yes	Inf	TRUE	TRUE	TRUE	TRUE	-0.00104359	0 (0, 0.135)	0 (0, 0)
CC004xCC017	p_Bacteroidota	c_Bacteroidia	o_Bacteroidales	f_Muribaculaceae	g_Muribaculaceae	5f9a92be07f6eb7940397e7c40528725	Yes	Inf	TRUE	TRUE	TRUE	TRUE	-0.00137066	0 (-0.0929, 0)	0 (0, 0)
CC041xCC051	p_Firmicutes	c_Clostridia	o_Oscillospirales	f_Oscillospiraceae	f_Oscillospiraceae_g_uncultured	b242fce68792d459b83e73ae606c2cef	Yes	Inf	TRUE	TRUE	TRUE	TRUE	-0.00746243	0.191 (-0.481, 0.26)	0 (0, 0)
CC017xCC004	p_Firmicutes	c_Clostridia	o_Oscillospirales	f_Oscillospiraceae	g_Colidextribacter	b266edc61100932e4eb32952108b0874	Yes	Inf	TRUE	TRUE	TRUE	TRUE	-0.00750106	0 (0, 0)	0 (0, 0)
CC051xCC041	p_Firmicutes	c_Clostridia	o_Lachnospirales	f_Lachnospiraceae	f_Lachnospiraceae_f_	3366f883103047087fa69a3a3e1fcddb	Yes	Inf	TRUE	TRUE	TRUE	TRUE	-0.00923877	0 (0, 0.0484)	0 (0, 0)
CC001xCC011	p_Firmicutes	c_Clostridia	o_Clostridia_vadinBB60_group	f_Clostridia_vadinBB60_group	g_Clostridia_vadinBB60_group	001c0320f7019918fdce51811735a41b	Yes	Inf	TRUE	TRUE	TRUE	TRUE	-0.00964196	0 (0, 0)	0 (0, 0)
CC017xCC004	p_Firmicutes	c_Clostridia	o_Clostridia_vadinBB60_group	f_Clostridia_vadinBB60_group	g_Clostridia_vadinBB60_group	683333314f3e3ee6a4e9a5775d90fb78	Yes	Inf	TRUE	TRUE	TRUE	TRUE	-0.0111022	0 (-0.00962, 0)	0 (0, 0)
CC051xCC041	p_Firmicutes	c_Clostridia	o_Clostridia_vadinBB60_group	f_Clostridia_vadinBB60_group	g_Clostridia_vadinBB60_group	683333314f3e3ee6a4e9a5775d90fb78	Yes	Inf	TRUE	TRUE	TRUE	TRUE	-0.0186136	0 (-0.0353, 0)	0 (0, 0)
CC051xCC041	p_Firmicutes	c_Clostridia	o_Oscillospirales	f_Oscillospiraceae	f_Oscillospiraceae_g_uncultured	b242fce68792d459b83e73ae606c2cef	Yes	Inf	TRUE	TRUE	TRUE	TRUE	-0.0232949	-0.058 (-0.414, 0.414)	0 (0, 0)
CC011xCC001	p_Firmicutes	c_Clostridia	o_Oscillospirales	f_Oscillospiraceae	g_Colidextribacter	ded78c39d691c55a329a1a728a3a0da7	Yes	Inf	TRUE	TRUE	TRUE	TRUE	-0.024838	0 (-0.0183, 0)	0 (0, 0)
CC004xCC017	p_Firmicutes	c_Clostridia	o_Lachnospirales	f_Lachnospiraceae	f_Lachnospiraceae_g_uncultured	b80736da1a841bb4e02dcbc484fae0e2	Yes	Inf	TRUE	TRUE	TRUE	TRUE	-0.0363349	0 (-0.0471, 0)	0 (0, 0)
CC004xCC017	p_Firmicutes	c_Clostridia	o_Clostridia_vadinBB60_group	f_Clostridia_vadinBB60_group	g_Clostridia_vadinBB60_group	a4029562d6d3d78f1115b42280730fbe	Yes	Inf	TRUE	TRUE	TRUE	TRUE	-0.0398748	0 (0, 0.0502)	0 (0, 0)
CC041xCC051	p_Firmicutes	c_Clostridia	o_Lachnospirales	f_Lachnospiraceae	g_Acetatifactor	bf54f2a959a5b4e9b9dd45ce69d65c35	Yes	Inf	TRUE	TRUE	TRUE	TRUE	-0.0431038	0.0212 (-0.407, 0.253)	0 (0, 0)
CC017xCC004	p_Proteobacteria	c_Gammaproteobacteria	o_Enterobacterales	f_Morganellaceae	g_Proteus	934cc335fcb2a11d04a6a694f5ee38e7	Yes	Inf	TRUE	TRUE	TRUE	TRUE	-0.0492075	0 (0, 0)	0 (-0.576, 0.626)
CC001xCC011	p_Firmicutes	c_Clostridia	o_Lachnospirales	f_Lachnospiraceae	g_Roseburia	e76c03c97edb1c9e5874621345dab96c	Yes	Inf	TRUE	TRUE	TRUE	TRUE	-0.0592554	0 (0, 0)	0 (0, 0)
CC017xCC004	p_Firmicutes	c_Clostridia	o_Clostridia_vadinBB60_group	f_Clostridia_vadinBB60_group	g_Clostridia_vadinBB60_group	a4029562d6d3d78f1115b42280730fbe	Yes	Inf	TRUE	TRUE	TRUE	TRUE	-0.0620846	0 (-0.117, 0.543)	0 (0, 0)
CC017xCC004	p_Proteobacteria	c_Alphaproteobacteria	o_Rhodospirillales	f_uncultured	f_uncultured_g_uncultured	0cb8d5520bc47caa3403ea778fa78209	Yes	Inf	TRUE	TRUE	TRUE	TRUE	-0.0630977	0 (0, 0)	0 (0, 0)
CC011xCC001	p_Proteobacteria	c_Gammaproteobacteria	o_Burkholderiales	f_Sutterellaceae	g_Parasutterella	bfddbc6684e8a5ba6818dfb7c38f8a13	Yes	Inf	TRUE	TRUE	TRUE	TRUE	-0.0683713	0.0325 (-0.518, 0.271)	0 (0, 0)
CC011xCC001	p_Bacteroidota	c_Bacteroidia	o_Bacteroidales	f_Muribaculaceae	g_Muribaculaceae	e5917d5a7f132c04f15181e4aa0c0af5	Yes	Inf	TRUE	TRUE	TRUE	TRUE	-0.0715784	0.0857 (-0.219, 0.299)	0 (0, 0)
CC051xCC041	p_Firmicutes	c_Clostridia	o_Lachnospirales	f_Lachnospiraceae	g_Blautia	f75001a43b3a4b5b3be01f95a05187dd	Yes	Inf	TRUE	TRUE	TRUE	TRUE	-0.0779675	0.00233 (-0.202, 0.133)	0 (0, 0)
CC001xCC011	p_Firmicutes	c_Clostridia	o_Lachnospirales	f_Lachnospiraceae	g_ASF356	f92a5ef5681f08cb5c58fe2dc63b9b86	Yes	Inf	TRUE	TRUE	TRUE	TRUE	-0.0790784	0 (0, 0)	0 (0, 0)
CC051xCC041	p_Firmicutes	c_Clostridia	o_Clostridia_vadinBB60_group	f_Clostridia_vadinBB60_group	g_Clostridia_vadinBB60_group	0e6106d5dd8e0d83d778f273e2266e77	Yes	Inf	TRUE	TRUE	TRUE	TRUE	-0.0816288	0 (0, 0.0632)	0 (0, 0)
CC017xCC004	p_Firmicutes	c_Clostridia	o_Oscillospirales	f_Oscillospiraceae	g_Intestinimonas	69b1c7e7a5a1f03c4bbea216a9bde003	Yes	Inf	TRUE	TRUE	TRUE	TRUE	-0.0822271	0 (-0.117, 0)	0 (0, 0)
CC011xCC001	p_Proteobacteria	c_Alphaproteobacteria	o_Rhodospirillales	f_uncultured	f_uncultured_g_uncultured	2c57688ce780f068e1ea7591ee9615de	Yes	Inf	TRUE	TRUE	TRUE	TRUE	-0.0838365	0 (0, 0.114)	0 (0, 0)
CC017xCC004	p_Proteobacteria	c_Gammaproteobacteria	o_Enterobacterales	f_Enterobacteriaceae	g_Escherichia-Shigella	c187e04eddb68be0d9398943bb6eee72	Yes	Inf	TRUE	TRUE	TRUE	TRUE	-0.0846855	0 (0, 0)	0 (-0.000689, 0.0854)
CC001xCC011	p_Firmicutes	c_Clostridia	o_Lachnospirales	f_Lachnospiraceae	f_Lachnospiraceae_g_uncultured	406fb5e58bcafdf6306da018d02315f5	Yes	Inf	TRUE	TRUE	TRUE	TRUE	-0.0861966	0 (-0.0394, 0)	0 (0, 0)
CC011xCC001	p_Bacteroidota	c_Bacteroidia	o_Bacteroidales	f_Rikenellaceae	g_Alistipes	c569a8666b817f241a23cccedaf753cc	Yes	Inf	TRUE	TRUE	TRUE	TRUE	-0.0915368	0.0325 (-0.793, 0.434)	0 (0, 0)
CC011xCC001	p_Firmicutes	c_Clostridia	o_Lachnospirales	f_Lachnospiraceae	f_Lachnospiraceae_f_	941a21ed154decfc6128b323e5270e83	Yes	Inf	TRUE	TRUE	TRUE	TRUE	-0.0919342	0 (0, 0)	0 (0, 0.833)
CC017xCC004	p_Firmicutes	c_Clostridia	o_Lachnospirales	f_Lachnospiraceae	g_Lachnospiraceae_NK4A136_group	b6488421d4af4264d9f6675e5e0f43f5	Yes	Inf	TRUE	TRUE	TRUE	TRUE	-0.101502	0 (-0.117, 0)	0 (0, 0)
CC017xCC004	p_Firmicutes	c_Clostridia	o_Oscillospirales	f_Oscillospiraceae	g_Oscillibacter	10409633f7128965cb17576e7c81c7a0	Yes	Inf	TRUE	TRUE	TRUE	TRUE	-0.101833	0 (-0.443, 0.414)	0 (0, 0)
CC051xCC041	p_Firmicutes	c_Clostridia	o_Lachnospirales	f_Lachnospiraceae	g_Lachnospiraceae_NK4A136_group	a104baddacf213f9939c1925f99b0dee	Yes	Inf	TRUE	TRUE	TRUE	TRUE	-0.105632	0 (-0.209, 0)	0 (0, 0)
CC004xCC017	p_Bacteroidota	c_Bacteroidia	o_Bacteroidales	f_Muribaculaceae	g_Muribaculaceae	cb79cc32aff693059f5a2c54544622d0	Yes	Inf	TRUE	TRUE	TRUE	TRUE	-0.107169	0 (-0.27, 0)	0 (0, 0)
CC041xCC051	p_Bacteroidota	c_Bacteroidia	o_Bacteroidales	f_Muribaculaceae	f_Muribaculaceae_f_	2d2e2439deccde5ae23a6c9a1f4e30af	Yes	Inf	TRUE	TRUE	TRUE	TRUE	-0.112348	0 (-0.481, 0)	0 (0, 0)
CC051xCC041	p_Firmicutes	c_Clostridia	o_Clostridia_vadinBB60_group	f_Clostridia_vadinBB60_group	g_Clostridia_vadinBB60_group	9e96c237e7bc95cf1f63db7fe730cbbc	Yes	Inf	TRUE	TRUE	TRUE	TRUE	-0.117704	0.146 (-0.178, 0.335)	0 (0, 0)
CC004xCC017	p_Bacteroidota	c_Bacteroidia	o_Bacteroidales	f_Muribaculaceae	g_Muribaculum	2115c7cf9b7a0203b44fd26a8627b8d5	Yes	Inf	TRUE	TRUE	TRUE	TRUE	-0.124572	-0.0471 (-0.221, 0)	0 (0, 0)
CC001xCC011	p_Firmicutes	c_Clostridia	o_Oscillospirales	f_Oscillospiraceae	g_Oscillibacter	10409633f7128965cb17576e7c81c7a0	Yes	Inf	TRUE	TRUE	TRUE	TRUE	-0.12475	0 (-0.327, 0)	0 (0, 0)
CC017xCC004	p_Bacteroidota	c_Bacteroidia	o_Bacteroidales	f_Muribaculaceae	g_Muribaculaceae	be04e7fa0d9adf9f5ba39c9fb02469df	Yes	Inf	TRUE	TRUE	TRUE	TRUE	-0.13046	0 (-0.0339, 0)	0 (0, 0)
CC017xCC004	p_Firmicutes	c_Clostridia	o_Oscillospirales	f_Oscillospiraceae	g_Oscillibacter	986f66e1bc3638da455a509dde1478fd	Yes	Inf	TRUE	TRUE	TRUE	TRUE	-0.133542	0 (-0.29, 0)	0 (0, 0)
CC051xCC041	p_Firmicutes	c_Clostridia	o_Oscillospirales	f_Oscillospiraceae	g_Oscillibacter	10409633f7128965cb17576e7c81c7a0	Yes	Inf	TRUE	TRUE	TRUE	TRUE	-0.135945	0 (-0.124, 0)	0 (0, 0)
CC041xCC051	p_Firmicutes	c_Clostridia	o_Lachnospirales	f_Lachnospiraceae	g_Blautia	4add1223850c3186e6f95683019069fa	Yes	Inf	TRUE	TRUE	TRUE	TRUE	-0.136602	0 (0, 0.0301)	0 (0, 0)
CC001xCC011	p_Bacteroidota	c_Bacteroidia	o_Bacteroidales	f_Marinifilaceae	g_Odoribacter	494f99e2d1580d64d777d357314ec3cd	Yes	Inf	TRUE	TRUE	TRUE	TRUE	-0.146099	0 (-0.698, 0.804)	0 (0, 0)
CC001xCC011	p_Bacteroidota	c_Bacteroidia	o_Bacteroidales	f_Rikenellaceae	g_Rikenella	046714ee7ec0b4c767c2ca34dc6350fc	Yes	Inf	TRUE	TRUE	TRUE	TRUE	-0.146752	0 (0, 0)	0 (0, 0)
CC001xCC011	p_Firmicutes	c_Clostridia	o_Lachnospirales	f_Lachnospiraceae	g_[Eubacterium]_xylanophilum_group	60cfd4f1f1a920cb65e1675a73db2a99	Yes	Inf	TRUE	TRUE	TRUE	TRUE	-0.146802	0 (0, 0)	0 (0, 0)
CC004xCC017	p_Firmicutes	c_Clostridia	o_Oscillospirales	f_Oscillospiraceae	f_Oscillospiraceae_g_uncultured	7864c48df8bb2f8bf6b2e576d8b8c4d1	Yes	Inf	TRUE	TRUE	TRUE	TRUE	-0.153472	0 (-0.116, 0)	0 (0, 0)
CC017xCC004	p_Bacteroidota	c_Bacteroidia	o_Bacteroidales	f_Muribaculaceae	g_Muribaculaceae	7641faf39dc122e86e09893c47845c8e	Yes	Inf	TRUE	TRUE	TRUE	TRUE	-0.157686	0 (-0.34, 0)	0 (0, 0)
CC051xCC041	p_Firmicutes	c_Clostridia	o_Lachnospirales	f_Lachnospiraceae	f_Lachnospiraceae_f_	0cc1c9f9983fd964e0840296480fee1c	Yes	Inf	TRUE	TRUE	TRUE	TRUE	-0.158441	0 (-0.359, 0)	0 (0, 0)
CC004xCC017	p_Firmicutes	c_Bacilli	o_Erysipelotrichales	f_Erysipelotrichaceae	g_[Clostridium]_innocuum_group	d29ece018becf66b12eabf297cb4aa43	Yes	Inf	TRUE	TRUE	TRUE	TRUE	-0.159695	0 (0, 0)	0 (-0.109, 0.326)
CC017xCC004	p_Bacteroidota	c_Bacteroidia	o_Bacteroidales	f_Muribaculaceae	g_Muribaculaceae	85e3d9afbca6474f5038006157f32e67	Yes	Inf	TRUE	TRUE	TRUE	TRUE	-0.166198	0 (-0.309, 0)	0 (0, 0)
CC017xCC004	p_Bacteroidota	c_Bacteroidia	o_Bacteroidales	f_Tannerellaceae	g_Parabacteroides	634e1431b2b1bd4edcd86fa9959e658a	Yes	Inf	TRUE	TRUE	TRUE	TRUE	-0.168561	-0.00962 (-0.391, 0)	0 (0, 0)
CC051xCC041	p_Firmicutes	c_Clostridia	o_Clostridia_vadinBB60_group	f_Clostridia_vadinBB60_group	g_Clostridia_vadinBB60_group	760b07e0c7f28de2a88162e6fdf6d02b	Yes	Inf	TRUE	TRUE	TRUE	TRUE	-0.172127	0 (-0.341, 0)	0 (0, 0)
CC011xCC001	p_Firmicutes	c_Clostridia	o_Lachnospirales	f_Lachnospiraceae	g_Lachnoclostridium	71f1b7c853356e6fea6009e80b1dbc75	Yes	Inf	TRUE	TRUE	TRUE	TRUE	-0.177619	0 (-0.179, 0)	0 (0, 0)
CC051xCC041	p_Firmicutes	c_Clostridia	o_Lachnospirales	f_Lachnospiraceae	g_Lachnospiraceae_NK4A136_group	d9c2ab425ef6c7429c09405726fd9074	Yes	Inf	TRUE	TRUE	TRUE	TRUE	-0.178493	0 (-0.275, 0)	0 (0, 0)
CC017xCC004	p_Firmicutes	c_Clostridia	o_Oscillospirales	f_Oscillospiraceae	g_Oscillibacter	419bde7d5c75438f0914d99d744442c2	Yes	Inf	TRUE	TRUE	TRUE	TRUE	-0.181789	-0.443 (-0.495, 0.18)	0 (0, 0)
CC051xCC041	p_Firmicutes	c_Clostridia	o_Lachnospirales	f_Lachnospiraceae	f_Lachnospiraceae_g_uncultured	51020f7ea35363fda78e7db6b94d193f	Yes	Inf	TRUE	TRUE	TRUE	TRUE	-0.182267	0 (-0.375, 0)	0 (0, 0)
CC041xCC051	p_Firmicutes	c_Clostridia	o_Lachnospirales	f_Lachnospiraceae	g_Roseburia	ec7d2d48e2af901912ddc2c67b59d477	Yes	Inf	TRUE	TRUE	TRUE	TRUE	-0.18329	0 (-0.387, 0)	0 (0, 0)
CC011xCC001	p_Firmicutes	c_Bacilli	o_RF39	f_RF39	g_RF39	9868d10505ea9432b4cfd9ca02464fed	Yes	Inf	TRUE	TRUE	TRUE	TRUE	-0.205767	-0.0122 (-0.885, 0.0917)	0 (0, 0)
CC004xCC017	p_Firmicutes	c_Clostridia	o_Lachnospirales	f_Lachnospiraceae	g_Lachnospiraceae_NK4A136_group	18b002c02b5661792fb286cc1a8c1587	Yes	Inf	TRUE	TRUE	TRUE	TRUE	-0.208818	0 (0, 0)	0 (0, 0.394)
CC017xCC004	p_Firmicutes	c_Clostridia	o_Lachnospirales	f_Lachnospiraceae	f_Lachnospiraceae_f_	a342ff68d292a712632a40fe77bb7a18	Yes	Inf	TRUE	TRUE	TRUE	TRUE	-0.214079	0 (-0.443, 0)	0 (0, 0)
CC011xCC001	p_Firmicutes	c_Clostridia	o_Oscillospirales	f_Oscillospiraceae	f_Oscillospiraceae_g_uncultured	eccb7e90644fd1337c83aca048c0a4cf	Yes	Inf	TRUE	TRUE	TRUE	TRUE	-0.217517	0 (-0.511, 0)	0 (0, 0)
CC001xCC011	p_Bacteroidota	c_Bacteroidia	o_Bacteroidales	f_Muribaculaceae	g_Muribaculaceae	e5917d5a7f132c04f15181e4aa0c0af5	Yes	Inf	TRUE	TRUE	TRUE	TRUE	-0.225921	0 (-0.252, 0)	0 (0, 0)
CC041xCC051	p_Firmicutes	c_Clostridia	o_Lachnospirales	f_Lachnospiraceae	g_Lachnoclostridium	eacc0254fd7768226b99dee9b1042425	Yes	Inf	TRUE	TRUE	TRUE	TRUE	-0.24148	0 (-0.00000243, 0)	0 (0, 0)
CC017xCC004	p_Firmicutes	c_Clostridia	o_Lachnospirales	f_Lachnospiraceae	g_Tuzzerella	1227b951d6aa9fd00f2e9372f0e918cc	Yes	Inf	TRUE	TRUE	TRUE	TRUE	-0.242929	-0.34 (-0.727, 0.626)	0 (0, 0)
CC017xCC004	p_Firmicutes	c_Clostridia	o_Clostridia_vadinBB60_group	f_Clostridia_vadinBB60_group	g_Clostridia_vadinBB60_group	317bb4842c65a866501d462398c139f9	Yes	Inf	TRUE	TRUE	TRUE	TRUE	-0.243621	-0.191 (-0.629, -0.108)	0 (0, 0)
CC011xCC001	p_Firmicutes	c_Clostridia	o_Oscillospirales	f_Oscillospiraceae	f_Oscillospiraceae_g_uncultured	e583543b26b9d4c9043672d4b9d2c636	Yes	Inf	TRUE	TRUE	TRUE	TRUE	-0.244929	0 (-0.502, 0)	0 (0, 0)
CC004xCC017	p_Firmicutes	c_Clostridia	o_Lachnospirales	f_Lachnospiraceae	f_Lachnospiraceae_g_uncultured	b96afacf24ed3b2c75277117ed4cf43a	Yes	Inf	TRUE	TRUE	TRUE	TRUE	-0.24669	0 (-0.673, 0)	0 (0, 0)
CC017xCC004	p_Firmicutes	c_Clostridia	o_Lachnospirales	f_Lachnospiraceae	g_Lachnospiraceae_FCS020_group	84422927c9c8ad07b3269ff1ac536ead	Yes	Inf	TRUE	TRUE	TRUE	TRUE	-0.247993	0.0614 (-0.984, 0.32)	0 (0, 0)
CC017xCC004	p_Firmicutes	c_Bacilli	o_Lactobacillales	f_Lactobacillaceae	g_Lactobacillus	a25992aa3454019b8416780bdbc93b7d	Yes	Inf	TRUE	TRUE	TRUE	TRUE	-0.251854	0 (-0.257, 0)	0 (0, 0)
CC051xCC041	p_Firmicutes	c_Clostridia	o_Clostridia_vadinBB60_group	f_Clostridia_vadinBB60_group	g_Clostridia_vadinBB60_group	3da39288c38a89c593c07cd91b376973	Yes	Inf	TRUE	TRUE	TRUE	TRUE	-0.252616	0 (-0.239, 0)	0 (0, 0)
CC004xCC017	p_Firmicutes	c_Clostridia	o_Oscillospirales	f_Ruminococcaceae	f_Ruminococcaceae_g_uncultured	f82725f3bb12a1ca2c02dd604e3489a0	Yes	Inf	TRUE	TRUE	TRUE	TRUE	-0.255357	-0.0929 (-0.221, 0)	0 (0, 0)
CC017xCC004	p_Firmicutes	c_Clostridia	o_Lachnospirales	f_Lachnospiraceae	f_Lachnospiraceae_f_	0a51d517f6abe30804d60ca6f4e2fbeb	Yes	Inf	TRUE	TRUE	TRUE	TRUE	-0.257321	0 (0, 0.22)	0 (0, 0)
CC001xCC011	p_Firmicutes	c_Clostridia	o_Lachnospirales	f_Lachnospiraceae	f_Lachnospiraceae_f_	d5bf01692b57c27f25a9177c156a0b41	Yes	Inf	TRUE	TRUE	TRUE	TRUE	-0.258019	0 (-0.00445, 0)	0 (0, 0)
CC051xCC041	p_Firmicutes	c_Clostridia	o_Oscillospirales	f_Oscillospiraceae	f_Oscillospiraceae_g_uncultured	ff3655d12a7bfc24d39089e4f048a204	Yes	Inf	TRUE	TRUE	TRUE	TRUE	-0.260286	0 (-0.208, 0)	0 (0, 0)
CC011xCC001	p_Firmicutes	c_Clostridia	o_Clostridia_vadinBB60_group	f_Clostridia_vadinBB60_group	g_Clostridia_vadinBB60_group	77909135265ae686071ed7155bb5945b	Yes	Inf	TRUE	TRUE	TRUE	TRUE	-0.260334	0 (0, 0)	0.0941 (0, 0.354)
CC011xCC001	p_Firmicutes	c_Clostridia	o_Clostridia_vadinBB60_group	f_Clostridia_vadinBB60_group	g_Clostridia_vadinBB60_group	6dcc0d197fe14d5fccb4c037bdde5a42	Yes	Inf	TRUE	TRUE	TRUE	TRUE	-0.26165	0 (-0.332, 0)	0 (0, 0)
CC051xCC041	p_Firmicutes	c_Clostridia	o_Lachnospirales	f_Lachnospiraceae	f_Lachnospiraceae_g_uncultured	a664f5093737450a924dc409d8673361	Yes	Inf	TRUE	TRUE	TRUE	TRUE	-0.263393	0 (-0.199, 0)	0 (0, 0)
CC001xCC011	p_Firmicutes	c_Clostridia	o_Lachnospirales	f_Lachnospiraceae	g_Lachnospiraceae_NK4A136_group	a104baddacf213f9939c1925f99b0dee	Yes	Inf	TRUE	TRUE	TRUE	TRUE	-0.266823	0 (-0.47, 0)	0 (0, 0)
CC051xCC041	p_Firmicutes	c_Clostridia	o_Lachnospirales	f_Lachnospiraceae	g_Lachnospiraceae_FCS020_group	1420008bb8b0136869a0a813538fb1de	Yes	Inf	TRUE	TRUE	TRUE	TRUE	-0.267289	0 (-0.728, 0.0432)	0 (0, 0)
CC017xCC004	p_Firmicutes	c_Clostridia	o_Clostridia_vadinBB60_group	f_Clostridia_vadinBB60_group	g_Clostridia_vadinBB60_group	1639fd5eb83d2dae7b1e93b8b7ddf1ac	Yes	Inf	TRUE	TRUE	TRUE	TRUE	-0.268466	0 (-0.34, 0)	0 (0, 0)
CC051xCC041	p_Firmicutes	c_Clostridia	o_Oscillospirales	f_Oscillospiraceae	g_Oscillibacter	97a73c8bd81a4a687161865f64f903f7	Yes	Inf	TRUE	TRUE	TRUE	TRUE	-0.269491	0 (-0.17, 0)	0 (0, 0)
CC017xCC004	p_Firmicutes	c_Clostridia	o_Lachnospirales	f_Lachnospiraceae	g_Roseburia	a8715cf7727469e18663b5b614290a0f	Yes	Inf	TRUE	TRUE	TRUE	TRUE	-0.272171	0 (-0.396, 0)	0 (0, 0)
CC011xCC001	p_Bacteroidota	c_Bacteroidia	o_Bacteroidales	f_Muribaculaceae	g_Muribaculaceae	c4d040ec13b7c3739c7e93be321fbeb3	Yes	Inf	TRUE	TRUE	TRUE	TRUE	-0.278396	0 (-0.543, 0)	0 (0, 0)
CC011xCC001	p_Firmicutes	c_Clostridia	o_Oscillospirales	f_Oscillospiraceae	g_Oscillibacter	d72fc7fd870a0fff2a9704cf50e6b426	Yes	Inf	TRUE	TRUE	TRUE	TRUE	-0.286168	0 (-0.134, 0)	0 (0, 0)
CC051xCC041	p_Firmicutes	c_Clostridia	o_Lachnospirales	f_Lachnospiraceae	f_Lachnospiraceae_f_	16fb9a7da7c19a7fd0ed1f125e25f9cc	Yes	Inf	TRUE	TRUE	TRUE	TRUE	-0.28903	0 (-0.162, 0)	0 (0, 0)
CC001xCC011	p_Bacteroidota	c_Bacteroidia	o_Bacteroidales	f_Rikenellaceae	g_Alistipes	c569a8666b817f241a23cccedaf753cc	Yes	Inf	TRUE	TRUE	TRUE	TRUE	-0.291047	0 (0, 0)	0 (0, 0)
CC017xCC004	p_Firmicutes	c_Clostridia	o_Oscillospirales	f_Oscillospiraceae	f_Oscillospiraceae_g_uncultured	bbec95242d321e0bbff9160f6b10350c	Yes	Inf	TRUE	TRUE	TRUE	TRUE	-0.30195	-0.309 (-0.474, 0)	0 (0, 0)
CC051xCC041	p_Firmicutes	c_Clostridia	o_Lachnospirales	f_Lachnospiraceae	g_Roseburia	34541e77994dcc221d8c5f4e6f5a159f	Yes	Inf	TRUE	TRUE	TRUE	TRUE	-0.306423	0 (-0.539, 0.0397)	0 (0, 0)
CC001xCC011	p_Bacteroidota	c_Bacteroidia	o_Bacteroidales	f_Rikenellaceae	g_Alistipes	8c912a57e3a4330d314b35e3aad8623f	Yes	Inf	TRUE	TRUE	TRUE	TRUE	-0.310127	0 (-0.624, 0)	0 (0, 0)
CC017xCC004	p_Firmicutes	c_Clostridia	o_Lachnospirales	f_Lachnospiraceae	f_Lachnospiraceae_f_	ae3522a58c471d9b547639cda5b98f60	Yes	Inf	TRUE	TRUE	TRUE	TRUE	-0.317838	0 (-0.779, 0)	0 (0, 0)
CC001xCC011	p_Firmicutes	c_Clostridia	o_Lachnospirales	f_Lachnospiraceae	f_Lachnospiraceae_f_	d61d03fdcd87399a929e48bc64e446d7	Yes	Inf	TRUE	TRUE	TRUE	TRUE	-0.324102	0 (-0.386, 0)	0 (0, 0)
CC051xCC041	p_Firmicutes	c_Clostridia	o_Lachnospirales	f_Lachnospiraceae	g_Acetatifactor	73d3a40a62bb441bf9b2493734bd3d8b	Yes	Inf	TRUE	TRUE	TRUE	TRUE	-0.32899	0 (-0.298, 0)	0 (0, 0)
CC011xCC001	p_Firmicutes	c_Clostridia	o_Clostridia_UCG-014	f_Clostridia_UCG-014	g_Clostridia_UCG-014	206c2dced48d57f5e3f7bee8484a58cb	Yes	Inf	TRUE	TRUE	TRUE	TRUE	-0.334761	0 (-1.01, 0)	0 (0, 0)
CC004xCC017	p_Firmicutes	c_Clostridia	o_Peptococcales	f_Peptococcaceae	g_Peptococcus	16444ba592260c825bbf6cbec3d9b3bb	Yes	Inf	TRUE	TRUE	TRUE	TRUE	-0.34069	-0.116 (-0.316, 0)	0 (0, 0)
CC004xCC017	p_Firmicutes	c_Clostridia	o_Oscillospirales	f_Oscillospiraceae	g_Intestinimonas	69b1c7e7a5a1f03c4bbea216a9bde003	Yes	Inf	TRUE	TRUE	TRUE	TRUE	-0.34069	-0.116 (-0.539, 0)	0 (0, 0)
CC017xCC004	p_Firmicutes	c_Clostridia	o_Lachnospirales	f_Lachnospiraceae	g_Blautia	95ce16658da408365788eb66320f3126	Yes	Inf	TRUE	TRUE	TRUE	TRUE	-0.344684	0 (-0.495, 0)	0 (0, 0)
CC017xCC004	p_Firmicutes	c_Clostridia	o_Oscillospirales	f_Oscillospiraceae	f_Oscillospiraceae_g_uncultured	8b100285c45b4bfbdab252d431654fa1	Yes	Inf	TRUE	TRUE	TRUE	TRUE	-0.345855	0 (-0.779, 0)	0 (0, 0)
CC017xCC004	p_Firmicutes	c_Clostridia	o_Lachnospirales	f_Lachnospiraceae	g_Lachnospiraceae_NK4A136_group	c23fcaaad8970e309ec9ecd8179f07d4	Yes	Inf	TRUE	TRUE	TRUE	TRUE	-0.346554	-0.597 (-0.647, -0.00962)	0 (0, 0)
CC051xCC041	p_Firmicutes	c_Clostridia	o_Lachnospirales	f_Lachnospiraceae	f_Lachnospiraceae_g_A2	bf8242165eb62e991df56899670ef7d9	Yes	Inf	TRUE	TRUE	TRUE	TRUE	-0.348665	-0.0189 (-0.658, 0)	0 (0, 0)
CC041xCC051	p_Firmicutes	c_Clostridia	o_Lachnospirales	f_Lachnospiraceae	f_Lachnospiraceae_g_uncultured	b96084c921715d3bf802b748513ed365	Yes	Inf	TRUE	TRUE	TRUE	TRUE	-0.348914	0 (-0.302, 0)	0 (0, 0)
CC011xCC001	p_Firmicutes	c_Clostridia	o_Lachnospirales	f_Lachnospiraceae	f_Lachnospiraceae_g_uncultured	886a82f30affdf50ff62c8f531ccd949	Yes	Inf	TRUE	TRUE	TRUE	TRUE	-0.34997	0 (-0.264, 0)	0 (0, 0)
CC001xCC011	p_Firmicutes	c_Clostridia	o_Lachnospirales	f_Lachnospiraceae	g_GCA-900066575	8e164ac53ba991390efb0c0045ea17dd	Yes	Inf	TRUE	TRUE	TRUE	TRUE	-0.350868	0 (-0.246, 0)	0 (0, 0)
CC001xCC011	p_Firmicutes	c_Clostridia	o_Oscillospirales	f_Oscillospiraceae	f_Oscillospiraceae_g_uncultured	ff3655d12a7bfc24d39089e4f048a204	Yes	Inf	TRUE	TRUE	TRUE	TRUE	-0.352925	-0.0394 (-0.47, 0)	0 (0, 0)
CC017xCC004	p_Firmicutes	c_Clostridia	o_Lachnospirales	f_Lachnospiraceae	f_Lachnospiraceae_f_	a0062f16a6997d75f07fcd66966f85b4	Yes	Inf	TRUE	TRUE	TRUE	TRUE	-0.353264	0 (-0.29, 0)	0 (0, 0)
CC004xCC017	p_Bacteroidota	c_Bacteroidia	o_Bacteroidales	f_Rikenellaceae	g_Alistipes	2934f81f8196283b5b5ac908471c9fee	Yes	Inf	TRUE	TRUE	TRUE	TRUE	-0.353927	-0.827 (-1.56, 1.05)	0 (0, 0)
CC001xCC011	p_Firmicutes	c_Clostridia	o_Lachnospirales	f_Lachnospiraceae	g_Roseburia	2cc5dee020463d13f3c4c1cc3a023801	Yes	Inf	TRUE	TRUE	TRUE	TRUE	-0.358355	0 (-0.624, 0)	0 (0, 0)
CC017xCC004	p_Firmicutes	c_Clostridia	o_Lachnospirales	f_Lachnospiraceae	f_Lachnospiraceae_g_uncultured	f48be1996eed7ea0e868addc00453edc	Yes	Inf	TRUE	TRUE	TRUE	TRUE	-0.364082	0 (0, 0.0645)	0 (0, 0)
CC017xCC004	p_Firmicutes	c_Clostridia	o_Lachnospirales	f_Lachnospiraceae	f_Lachnospiraceae_f_	06d23f1ae3246d4c8169ddf64953aaef	Yes	Inf	TRUE	TRUE	TRUE	TRUE	-0.377408	0 (-1.24, 0)	0 (0, 0)
CC051xCC041	p_Firmicutes	c_Clostridia	o_Lachnospirales	f_Lachnospiraceae	f_Lachnospiraceae_g_uncultured	1e3091e11c47bd91562e5eac1507b918	Yes	Inf	TRUE	TRUE	TRUE	TRUE	-0.379325	0 (-0.427, 0)	0 (0, 0)
CC051xCC041	p_Firmicutes	c_Clostridia	o_Oscillospirales	f_Oscillospiraceae	f_Oscillospiraceae_f_	5c8a82e8de9b26ed3c8ececf2673d026	Yes	Inf	TRUE	TRUE	TRUE	TRUE	-0.387434	0 (-0.422, 0)	0 (0, 0)
CC011xCC001	p_Firmicutes	c_Clostridia	o_Oscillospirales	f_Oscillospiraceae	f_Oscillospiraceae_g_uncultured	e480b9e43c183ff7401b84e909a76351	Yes	Inf	TRUE	TRUE	TRUE	TRUE	-0.390442	-0.0189 (-0.637, 0)	0 (0, 0)
CC001xCC011	p_Firmicutes	c_Clostridia	o_Lachnospirales	f_Lachnospiraceae	g_[Eubacterium]_xylanophilum_group	97060a9ce0034c27ea594dbf26977453	Yes	Inf	TRUE	TRUE	TRUE	TRUE	-0.39251	0 (-0.508, 0)	0 (0, 0)
CC001xCC011	p_Firmicutes	c_Clostridia	o_Lachnospirales	f_Lachnospiraceae	g_Lachnospiraceae_NK4A136_group	227034c140e0c1bf2fda7f9234dff6f7	Yes	Inf	TRUE	TRUE	TRUE	TRUE	-0.398109	0 (-0.337, 0)	0 (0, 0)
CC001xCC011	p_Proteobacteria	c_Gammaproteobacteria	o_Burkholderiales	f_Sutterellaceae	g_Parasutterella	bfddbc6684e8a5ba6818dfb7c38f8a13	Yes	Inf	TRUE	TRUE	TRUE	TRUE	-0.398173	0 (0, 0)	0 (0, 0)
CC011xCC001	p_Firmicutes	c_Clostridia	o_Clostridia_vadinBB60_group	f_Clostridia_vadinBB60_group	g_Clostridia_vadinBB60_group	4be9f5254543e9c036295f74f1e1c70f	Yes	Inf	TRUE	TRUE	TRUE	TRUE	-0.400055	-0.0778 (-1.11, 0)	0 (0, 0)
CC004xCC017	p_Firmicutes	c_Clostridia	o_Oscillospirales	f_Oscillospiraceae	g_Colidextribacter	564e43d5645a3ed523fb1f24812ee5ee	Yes	Inf	TRUE	TRUE	TRUE	TRUE	-0.400141	-0.0535 (-0.578, 0)	0 (0, 0)
CC041xCC051	p_Firmicutes	c_Clostridia	o_Oscillospirales	f_Oscillospiraceae	f_Oscillospiraceae_g_uncultured	ff3655d12a7bfc24d39089e4f048a204	Yes	Inf	TRUE	TRUE	TRUE	TRUE	-0.40441	0 (-0.656, 0)	0 (0, 0)
CC051xCC041	p_Firmicutes	c_Clostridia	o_Lachnospirales	f_Lachnospiraceae	f_Lachnospiraceae_f_	7fb91975482cd2ff76417c715423cdfe	Yes	Inf	TRUE	TRUE	TRUE	TRUE	-0.406634	0 (-0.742, 0)	0 (0, 0)
CC017xCC004	p_Firmicutes	c_Clostridia	o_Lachnospirales	f_Lachnospiraceae	f_Lachnospiraceae_g_uncultured	3a9e95e4d74c36115f3b8a34c3a13c1a	Yes	Inf	TRUE	TRUE	TRUE	TRUE	-0.409591	0 (-0.81, 0)	0 (0, 0)
CC001xCC011	p_Firmicutes	c_Clostridia	o_Oscillospirales	f_Oscillospiraceae	f_Oscillospiraceae_g_uncultured	66d555d6f1ce5195a0b402e810b81235	Yes	Inf	TRUE	TRUE	TRUE	TRUE	-0.413116	0 (-0.113, 0)	0 (0, 0)
CC051xCC041	p_Bacteroidota	c_Bacteroidia	o_Bacteroidales	f_Muribaculaceae	f_Muribaculaceae_f_	2d2e2439deccde5ae23a6c9a1f4e30af	Yes	Inf	TRUE	TRUE	TRUE	TRUE	-0.413395	0 (-0.842, 0)	0 (0, 0)
CC051xCC041	p_Firmicutes	c_Clostridia	o_Lachnospirales	f_Lachnospiraceae	f_Lachnospiraceae_f_	0ef884db90fccec6441ac0693ee5d333	Yes	Inf	TRUE	TRUE	TRUE	TRUE	-0.413427	-0.0694 (-1.23, 0)	0 (0, 0)
CC017xCC004	p_Firmicutes	c_Clostridia	o_Oscillospirales	f_Oscillospiraceae	f_Oscillospiraceae_g_uncultured	b242fce68792d459b83e73ae606c2cef	Yes	Inf	TRUE	TRUE	TRUE	TRUE	-0.415975	-0.396 (-0.443, -0.391)	0 (0, 0)
CC051xCC041	p_Firmicutes	c_Clostridia	o_Lachnospirales	f_Lachnospiraceae	f_Lachnospiraceae_f_	a0062f16a6997d75f07fcd66966f85b4	Yes	Inf	TRUE	TRUE	TRUE	TRUE	-0.419244	-0.058 (-0.825, 0)	0 (0, 0)
CC001xCC011	p_Firmicutes	c_Clostridia	o_Oscillospirales	f_Ruminococcaceae	g_Incertae_Sedis	66a84aeda61b2d1e2495af14348eb3cc	Yes	Inf	TRUE	TRUE	TRUE	TRUE	-0.419681	0 (-0.7, 0)	0 (0, 0)
CC001xCC011	p_Firmicutes	c_Clostridia	o_Lachnospirales	f_Lachnospiraceae	g_GCA-900066575	22f38e21cd9ad888a5e8632f48a0f81d	Yes	Inf	TRUE	TRUE	TRUE	TRUE	-0.423751	0 (-0.722, 0)	0 (0, 0)
CC001xCC011	p_Firmicutes	c_Clostridia	o_Clostridia_vadinBB60_group	f_Clostridia_vadinBB60_group	g_Clostridia_vadinBB60_group	d39591ea245689eb9ee7fd7642161a1d	Yes	Inf	TRUE	TRUE	TRUE	TRUE	-0.426683	0 (-0.446, 0)	0 (0, 0)
CC011xCC001	p_Firmicutes	c_Clostridia	o_Clostridia_vadinBB60_group	f_Clostridia_vadinBB60_group	g_Clostridia_vadinBB60_group	462eca424220155c809fb765b69e3f5c	Yes	Inf	TRUE	TRUE	TRUE	TRUE	-0.427339	-0.464 (-0.835, -0.0633)	0 (0, 0)
CC051xCC041	p_Firmicutes	c_Clostridia	o_Lachnospirales	f_Lachnospiraceae	f_Lachnospiraceae_g_uncultured	1eeafba06027f3b451a41a0267bd8034	Yes	Inf	TRUE	TRUE	TRUE	TRUE	-0.428535	-0.325 (-0.736, 0)	0 (0, 0)
CC011xCC001	p_Firmicutes	c_Clostridia	o_Clostridia_vadinBB60_group	f_Clostridia_vadinBB60_group	g_Clostridia_vadinBB60_group	c002dfc00b58c235af51caf4d9f0f936	Yes	Inf	TRUE	TRUE	TRUE	TRUE	-0.43698	0 (-0.644, 0)	0 (0, 0)
CC017xCC004	p_Firmicutes	c_Clostridia	o_Clostridia_vadinBB60_group	f_Clostridia_vadinBB60_group	g_Clostridia_vadinBB60_group	35de1608ec2a658047627a87c56ea65b	Yes	Inf	TRUE	TRUE	TRUE	TRUE	-0.440579	-0.474 (-0.727, 0)	0 (0, 0)
CC051xCC041	p_Firmicutes	c_Clostridia	o_Lachnospirales	f_Lachnospiraceae	g_Roseburia	ed74eaa2c6434babc437f040896392b3	Yes	Inf	TRUE	TRUE	TRUE	TRUE	-0.443526	0 (-0.396, 0)	0 (0, 0)
CC051xCC041	p_Firmicutes	c_Clostridia	o_Lachnospirales	f_Lachnospiraceae	f_Lachnospiraceae_f_	6e62e2614c07337f4a194a605cbcc040	Yes	Inf	TRUE	TRUE	TRUE	TRUE	-0.443763	0 (-0.929, 0)	0 (0, 0)
CC004xCC017	p_Firmicutes	c_Clostridia	o_Oscillospirales	f_Oscillospiraceae	g_Oscillibacter	6e4c2413d1bd946e974415cffdc4fd83	Yes	Inf	TRUE	TRUE	TRUE	TRUE	-0.446459	-0.357 (-0.827, 0)	0 (0, 0)
CC011xCC001	p_Firmicutes	c_Clostridia	o_Oscillospirales	f_Oscillospiraceae	f_Oscillospiraceae_g_uncultured	ff3655d12a7bfc24d39089e4f048a204	Yes	Inf	TRUE	TRUE	TRUE	TRUE	-0.447648	-0.643 (-0.89, -0.111)	0 (0, 0)
CC041xCC051	p_Firmicutes	c_Clostridia	o_Oscillospirales	f_Ruminococcaceae	g_Incertae_Sedis	098b46f5864965e78278a718a02be6a6	Yes	Inf	TRUE	TRUE	TRUE	TRUE	-0.448114	0 (-0.502, 0)	0 (0, 0)
CC051xCC041	p_Firmicutes	c_Clostridia	o_Oscillospirales	f_Oscillospiraceae	f_Oscillospiraceae_g_uncultured	784cc31d6c368273473e6d04fa09f5be	Yes	Inf	TRUE	TRUE	TRUE	TRUE	-0.448762	-0.0218 (-0.7, 0.087)	0 (0, 0)
CC051xCC041	p_Firmicutes	c_Clostridia	o_Lachnospirales	f_Lachnospiraceae	f_Lachnospiraceae_f_	c80ade683d625130ff00de9953fa1abb	Yes	Inf	TRUE	TRUE	TRUE	TRUE	-0.449146	0 (-0.837, 0)	0 (0, 0)
CC041xCC051	p_Firmicutes	c_Clostridia	o_Lachnospirales	f_Lachnospiraceae	f_Lachnospiraceae_g_uncultured	a664f5093737450a924dc409d8673361	Yes	Inf	TRUE	TRUE	TRUE	TRUE	-0.451781	0 (-1.16, 0)	0 (0, 0)
CC001xCC011	p_Firmicutes	c_Clostridia	o_Lachnospirales	f_Lachnospiraceae	f_Lachnospiraceae_f_	8d64f5649643f30a98c9f4dc2af5e98a	Yes	Inf	TRUE	TRUE	TRUE	TRUE	-0.45181	0 (-0.624, 0)	0 (0, 0)
CC017xCC004	p_Firmicutes	c_Clostridia	o_Oscillospirales	f_Ruminococcaceae	g_Anaerotruncus	d0ac75865b77712b846227b15de7d1b0	Yes	Inf	TRUE	TRUE	TRUE	TRUE	-0.45422	0 (-0.95, 0)	0 (0, 0)
CC011xCC001	p_Firmicutes	c_Clostridia	o_Oscillospirales	f_Butyricicoccaceae	g_UCG-009	6205ababe0ecdd3f7e103736f752bf82	Yes	Inf	TRUE	TRUE	TRUE	TRUE	-0.454267	-0.455 (-0.844, 0)	0 (0, 0)
CC011xCC001	p_Bacteroidota	c_Bacteroidia	o_Bacteroidales	f_Muribaculaceae	g_Muribaculaceae	20c35d07fe71e9ee5ae7e72ec3357e90	Yes	Inf	TRUE	TRUE	TRUE	TRUE	-0.474587	-0.602 (-1.46, 0.971)	0 (0, 0)
CC051xCC041	p_Firmicutes	c_Clostridia	o_Oscillospirales	f_Oscillospiraceae	f_Oscillospiraceae_g_uncultured	e52e2cc8ee78863a36a093138e21f03f	Yes	Inf	TRUE	TRUE	TRUE	TRUE	-0.476371	0 (-1.22, 0)	0 (0, 0)
CC051xCC041	p_Firmicutes	c_Clostridia	o_Lachnospirales	f_Lachnospiraceae	g_Roseburia	adb4d5eca78da8e50167fdb2659123df	Yes	Inf	TRUE	TRUE	TRUE	TRUE	-0.476586	0 (-0.933, 0)	0 (0, 0)
CC017xCC004	p_Firmicutes	c_Clostridia	o_Lachnospirales	f_Lachnospiraceae	f_Lachnospiraceae_g_uncultured	31261aa0acdaf8522c1bc910bbeedd92	Yes	Inf	TRUE	TRUE	TRUE	TRUE	-0.478986	0 (-1.19, 0)	0 (0, 0)
CC011xCC001	p_Firmicutes	c_Clostridia	o_Lachnospirales	f_Lachnospiraceae	f_Lachnospiraceae_f_	a0062f16a6997d75f07fcd66966f85b4	Yes	Inf	TRUE	TRUE	TRUE	TRUE	-0.481839	0 (-1.08, 0)	0 (0, 0)
CC017xCC004	p_Firmicutes	c_Clostridia	o_Lachnospirales	f_Lachnospiraceae	g_Lachnospiraceae_NK4A136_group	8628471dc73c873eddc48b8025fa66eb	Yes	Inf	TRUE	TRUE	TRUE	TRUE	-0.487057	0 (0, 0)	0.439 (0, 0.926)
CC017xCC004	p_Firmicutes	c_Clostridia	o_Lachnospirales	f_Lachnospiraceae	f_Lachnospiraceae_g_uncultured	1eeafba06027f3b451a41a0267bd8034	Yes	Inf	TRUE	TRUE	TRUE	TRUE	-0.491894	0 (0, 0)	0 (0, 0)
CC051xCC041	p_Firmicutes	c_Clostridia	o_Lachnospirales	f_Lachnospiraceae	g_Lachnospiraceae_NK4A136_group	227034c140e0c1bf2fda7f9234dff6f7	Yes	Inf	TRUE	TRUE	TRUE	TRUE	-0.501117	-0.463 (-0.948, -0.0433)	0 (0, 0)
CC017xCC004	p_Firmicutes	c_Clostridia	o_Lachnospirales	f_Lachnospiraceae	g_Lachnospiraceae_UCG-004	c2478e71f09c5d4c7524fd0b3d415426	Yes	Inf	TRUE	TRUE	TRUE	TRUE	-0.505515	0 (-1.03, 0)	0 (0, 0)
CC001xCC011	p_Firmicutes	c_Clostridia	o_Lachnospirales	f_Lachnospiraceae	f_Lachnospiraceae_f_	17d468c333a9bce7c1fcebde43d34352	Yes	Inf	TRUE	TRUE	TRUE	TRUE	-0.508504	0 (-1.03, 0)	0 (0, 0)
CC001xCC011	p_Firmicutes	c_Clostridia	o_Lachnospirales	f_Lachnospiraceae	g_Acetatifactor	22a262991cc6cea058b2cf151c11d48b	Yes	Inf	TRUE	TRUE	TRUE	TRUE	-0.51007	0 (-0.364, 0)	0 (0, 0)
CC004xCC017	p_Bacteroidota	c_Bacteroidia	o_Bacteroidales	f_Muribaculaceae	g_Muribaculaceae	be04e7fa0d9adf9f5ba39c9fb02469df	Yes	Inf	TRUE	TRUE	TRUE	TRUE	-0.51015	-0.316 (-0.578, 0)	0 (0, 0)
CC051xCC041	p_Firmicutes	c_Clostridia	o_Lachnospirales	f_Lachnospiraceae	f_Lachnospiraceae_g_uncultured	6f78f9fc9bdf67133acc39599436f7e9	Yes	Inf	TRUE	TRUE	TRUE	TRUE	-0.513159	-0.106 (-0.729, 0)	0 (0, 0)
CC004xCC017	p_Firmicutes	c_Clostridia	o_Lachnospirales	f_Lachnospiraceae	f_Lachnospiraceae_g_uncultured	b96084c921715d3bf802b748513ed365	Yes	Inf	TRUE	TRUE	TRUE	TRUE	-0.517794	0 (-0.357, 0)	0 (0, 0)
CC011xCC001	p_Firmicutes	c_Clostridia	o_Lachnospirales	f_Lachnospiraceae	f_Lachnospiraceae_g_uncultured	1eeafba06027f3b451a41a0267bd8034	Yes	Inf	TRUE	TRUE	TRUE	TRUE	-0.523971	-0.284 (-0.932, 0)	0 (0, 0)
CC017xCC004	p_Firmicutes	c_Bacilli	o_Lactobacillales	f_Lactobacillaceae	g_Lactobacillus	19548842105e4fa334b7592720b8709d	Yes	Inf	TRUE	TRUE	TRUE	TRUE	-0.529113	0 (-0.95, 0)	0 (0, 0)
CC001xCC011	p_Firmicutes	c_Clostridia	o_Oscillospirales	f_Oscillospiraceae	g_NK4A214_group	d6cb9a1d21b893fd81785d47d1f46e43	Yes	Inf	TRUE	TRUE	TRUE	TRUE	-0.534693	0 (-0.807, 0)	0 (0, 0)
CC004xCC017	p_Bacteroidota	c_Bacteroidia	o_Bacteroidales	f_Marinifilaceae	g_Odoribacter	6c813c5a23b0ff84b663489fbc478163	Yes	Inf	TRUE	TRUE	TRUE	TRUE	-0.540042	0 (-2.66, 0.473)	0 (0, 0)
CC051xCC041	p_Firmicutes	c_Clostridia	o_Lachnospirales	f_Lachnospiraceae	f_Lachnospiraceae_f_	d5bf01692b57c27f25a9177c156a0b41	Yes	Inf	TRUE	TRUE	TRUE	TRUE	-0.541383	0 (-0.97, 0)	0 (0, 0)
CC001xCC011	p_Firmicutes	c_Clostridia	o_Lachnospirales	f_Lachnospiraceae	f_Lachnospiraceae_g_uncultured	1ad56f9fa3c2a610c383d6febef94a67	Yes	Inf	TRUE	TRUE	TRUE	TRUE	-0.541742	0 (-0.915, 0)	0 (0, 0)
CC017xCC004	p_Firmicutes	c_Clostridia	o_Oscillospirales	f_Ruminococcaceae	f_Ruminococcaceae_g_uncultured	e19649323ccf313703d5d3f133e18fa0	Yes	Inf	TRUE	TRUE	TRUE	TRUE	-0.545725	0 (-1.03, 0)	0 (0, 0)
CC004xCC017	p_Firmicutes	c_Clostridia	o_Clostridia_vadinBB60_group	f_Clostridia_vadinBB60_group	g_Clostridia_vadinBB60_group	5b46ba39755b0303fe1061cf226139b4	Yes	Inf	TRUE	TRUE	TRUE	TRUE	-0.567686	-0.453 (-0.866, 0)	0 (0, 0)
CC017xCC004	p_Firmicutes	c_Clostridia	o_Lachnospirales	f_Lachnospiraceae	f_Lachnospiraceae_g_A2	b650097186b4503e875793a365c41d8d	Yes	Inf	TRUE	TRUE	TRUE	TRUE	-0.569996	0 (-1.21, 0)	0 (0, 0)
CC001xCC011	p_Bacteroidota	c_Bacteroidia	o_Bacteroidales	f_Muribaculaceae	g_Muribaculaceae	8b8de1910e293503d17adc5f2da4ee4f	Yes	Inf	TRUE	TRUE	TRUE	TRUE	-0.575754	0 (-1.47, 0.301)	0 (0, 0)
CC051xCC041	p_Firmicutes	c_Clostridia	o_Lachnospirales	f_Lachnospiraceae	f_Lachnospiraceae_f_	df2ebf0641005981316abcd26a41dcec	Yes	Inf	TRUE	TRUE	TRUE	TRUE	-0.578614	0 (-1.35, 0)	0 (0, 0)
CC051xCC041	p_Firmicutes	c_Clostridia	o_Lachnospirales	f_Lachnospiraceae	f_Lachnospiraceae_f_	d61d03fdcd87399a929e48bc64e446d7	Yes	Inf	TRUE	TRUE	TRUE	TRUE	-0.580853	0 (-1.14, 0)	0 (0, 0)
CC011xCC001	p_Firmicutes	c_Clostridia	o_Oscillospirales	f_Oscillospiraceae	f_Oscillospiraceae_f_	0a08d312009ee4756ab5bcdec34f14cf	Yes	Inf	TRUE	TRUE	TRUE	TRUE	-0.584513	-0.231 (-1.05, 0)	0 (0, 0)
CC051xCC041	p_Firmicutes	c_Clostridia	o_Oscillospirales	f_Butyricicoccaceae	g_UCG-009	6205ababe0ecdd3f7e103736f752bf82	Yes	Inf	TRUE	TRUE	TRUE	TRUE	-0.588145	-0.173 (-1.23, 0)	0 (0, 0)
CC011xCC001	p_Firmicutes	c_Clostridia	o_Lachnospirales	f_Lachnospiraceae	g_ASF356	607dec990ad17f54583f935dd980da75	Yes	Inf	TRUE	TRUE	TRUE	TRUE	-0.591035	-0.583 (-0.912, 0)	0 (0, 0)
CC041xCC051	p_Bacteroidota	c_Bacteroidia	o_Bacteroidales	f_Tannerellaceae	f_Tannerellaceae_f_	fbc929a3fa79eb6aab4abcdb4750c2fc	Yes	Inf	TRUE	TRUE	TRUE	TRUE	-0.592118	-0.0541 (-1.35, 0)	0 (0, 0)
CC017xCC004	p_Firmicutes	c_Clostridia	o_Lachnospirales	f_Lachnospiraceae	f_Lachnospiraceae_g_uncultured	ec779d8f02e1d9b9e491efa075c19d61	Yes	Inf	TRUE	TRUE	TRUE	TRUE	-0.592849	0 (-1.32, 0)	0 (0, 0)
CC017xCC004	p_Firmicutes	c_Clostridia	o_Lachnospirales	f_Lachnospiraceae	f_Lachnospiraceae_f_	17d468c333a9bce7c1fcebde43d34352	Yes	Inf	TRUE	TRUE	TRUE	TRUE	-0.594059	0 (-1.48, 0)	0 (0, 0)
CC017xCC004	p_Firmicutes	c_Clostridia	o_Peptostreptococcales-Tissierellales	f_Anaerovoracaceae	g_Anaerovorax	49d71b7b310d9e6377f4507b19ccd3d7	Yes	Inf	TRUE	TRUE	TRUE	TRUE	-0.594059	0 (-1.48, 0)	0 (0, 0)
CC051xCC041	p_Firmicutes	c_Clostridia	o_Oscillospirales	f_Ruminococcaceae	f_Ruminococcaceae_g_uncultured	a27f644556f926cc3a0d84ec083ba5cb	Yes	Inf	TRUE	TRUE	TRUE	TRUE	-0.599189	0 (-1.34, 0)	0 (0, 0)
CC001xCC011	p_Firmicutes	c_Clostridia	o_Lachnospirales	f_Lachnospiraceae	f_Lachnospiraceae_g_uncultured	1e7cc4d0e32f72fc7c4b8dd47454a45b	Yes	Inf	TRUE	TRUE	TRUE	TRUE	-0.603301	0 (-1.21, 0)	0 (0, 0)
CC001xCC011	p_Firmicutes	c_Clostridia	o_Lachnospirales	f_Lachnospiraceae	f_Lachnospiraceae_f_	06d23f1ae3246d4c8169ddf64953aaef	Yes	Inf	TRUE	TRUE	TRUE	TRUE	-0.606433	0 (-0.624, 0)	0 (0, 0)
CC017xCC004	p_Firmicutes	c_Clostridia	o_Lachnospirales	f_Lachnospiraceae	f_Lachnospiraceae_g_uncultured	a5a4153c8c9b1fc30a607e3131c9a363	Yes	Inf	TRUE	TRUE	TRUE	TRUE	-0.610039	-0.597 (-0.81, 0)	0 (0, 0)
CC011xCC001	p_Bacteroidota	c_Bacteroidia	o_Bacteroidales	f_Marinifilaceae	g_Odoribacter	3070ae72426a1ece947116d7532ec8dd	Yes	Inf	TRUE	TRUE	TRUE	TRUE	-0.610631	-0.255 (-1.01, 0)	0 (0, 0)
CC017xCC004	p_Firmicutes	c_Clostridia	o_Lachnospirales	f_Lachnospiraceae	g_GCA-900066575	42a29b3a11684624c7dd4198e228e023	Yes	Inf	TRUE	TRUE	TRUE	TRUE	-0.627532	0 (-1.24, 0)	0 (0, 0)
CC041xCC051	p_Firmicutes	c_Clostridia	o_Lachnospirales	f_Lachnospiraceae	g_[Eubacterium]_xylanophilum_group	97060a9ce0034c27ea594dbf26977453	Yes	Inf	TRUE	TRUE	TRUE	TRUE	-0.629205	0 (0, 0)	0.581 (0, 1.03)
CC011xCC001	p_Bacteroidota	c_Bacteroidia	o_Bacteroidales	f_Muribaculaceae	g_Muribaculaceae	8b8de1910e293503d17adc5f2da4ee4f	Yes	Inf	TRUE	TRUE	TRUE	TRUE	-0.630844	-0.576 (-0.811, -0.155)	0 (0, 0)
CC011xCC001	p_Cyanobacteria	c_Vampirivibrionia	o_Gastranaerophilales	f_Gastranaerophilales	g_Gastranaerophilales	076f4afe8b2600cc3640e134d28f7f43	Yes	Inf	TRUE	TRUE	TRUE	TRUE	-0.644257	-0.271 (-0.994, 0)	0 (0, 0)
CC011xCC001	p_Firmicutes	c_Clostridia	o_Clostridia_UCG-014	f_Clostridia_UCG-014	g_Clostridia_UCG-014	c7dda35cc8f173836e1390b78f2a21bf	Yes	Inf	TRUE	TRUE	TRUE	TRUE	-0.651931	-0.231 (-1.1, 0)	0 (0, 0)
CC051xCC041	p_Firmicutes	c_Clostridia	o_Lachnospirales	f_Lachnospiraceae	g_[Eubacterium]_ventriosum_group	c2d1ffee32f6ec9632c21cdd14596e7e	Yes	Inf	TRUE	TRUE	TRUE	TRUE	-0.662908	0 (-1.35, 0)	0 (0, 0)
CC017xCC004	p_Firmicutes	c_Clostridia	o_Lachnospirales	f_Lachnospiraceae	g_Lachnospiraceae_NK4A136_group	cf565a4509bddb505ba4a844baca00f3	Yes	Inf	TRUE	TRUE	TRUE	TRUE	-0.663864	0 (0, 0)	0.584 (0.206, 1.04)
CC004xCC017	p_Firmicutes	c_Clostridia	o_Lachnospirales	f_Lachnospiraceae	f_Lachnospiraceae_g_uncultured	a664f5093737450a924dc409d8673361	Yes	Inf	TRUE	TRUE	TRUE	TRUE	-0.669851	-0.866 (-0.963, 0)	0 (0, 0)
CC004xCC017	p_Bacteroidota	c_Bacteroidia	o_Bacteroidales	f_Bacteroidaceae	g_Bacteroides	b6b7f8bb1f7eb4aa78e271ab4abbbeca	Yes	Inf	TRUE	TRUE	TRUE	TRUE	-0.669851	-0.827 (-0.866, 0)	0 (0, 0)
CC017xCC004	p_Proteobacteria	c_Alphaproteobacteria	o_Rhodospirillales	f_uncultured	f_uncultured_g_uncultured	b0608f3cc2c9eae0a49b9e9d7600a12d	Yes	Inf	TRUE	TRUE	TRUE	TRUE	-0.67207	0 (-1.64, 0)	0 (0, 0)
CC017xCC004	p_Firmicutes	c_Clostridia	o_Lachnospirales	f_Lachnospiraceae	g_Acetatifactor	22a262991cc6cea058b2cf151c11d48b	Yes	Inf	TRUE	TRUE	TRUE	TRUE	-0.673175	-0.222 (-0.984, 0)	0 (0, 0)
CC017xCC004	p_Firmicutes	c_Clostridia	o_Clostridia_vadinBB60_group	f_Clostridia_vadinBB60_group	g_Clostridia_vadinBB60_group	1d766e204835c2cc9f5a9ba99a3672a4	Yes	Inf	TRUE	TRUE	TRUE	TRUE	-0.673942	0 (-1.64, 0)	0 (0, 0)
CC011xCC001	p_Firmicutes	c_Clostridia	o_Oscillospirales	f_Oscillospiraceae	g_Oscillibacter	6e4c2413d1bd946e974415cffdc4fd83	Yes	Inf	TRUE	TRUE	TRUE	TRUE	-0.674924	0 (-1.15, 0)	0 (0, 0)
CC051xCC041	p_Firmicutes	c_Clostridia	o_Lachnospirales	f_Lachnospiraceae	g_Lachnospiraceae_NK4A136_group	332de8c9ffbd35e98c229e38e7fa4771	Yes	Inf	TRUE	TRUE	TRUE	TRUE	-0.675079	0 (0, 0)	0 (0, 1.44)
CC017xCC004	p_Firmicutes	c_Clostridia	o_Clostridia_vadinBB60_group	f_Clostridia_vadinBB60_group	g_Clostridia_vadinBB60_group	149f7855e12c3ac0858f80960720a355	Yes	Inf	TRUE	TRUE	TRUE	TRUE	-0.675152	0 (-1.48, 0)	0 (0, 0)
CC017xCC004	p_Firmicutes	c_Clostridia	o_Lachnospirales	f_Lachnospiraceae	f_Lachnospiraceae_g_uncultured	1d91cfcff7a22ed8c7568afa9dae8ec3	Yes	Inf	TRUE	TRUE	TRUE	TRUE	-0.676286	-0.647 (-1.29, -0.545)	0 (0, 0)
CC011xCC001	p_Firmicutes	c_Clostridia	o_Oscillospirales	f_Oscillospiraceae	g_Oscillibacter	a995a21dcd8af54e8df159f2956b62ca	Yes	Inf	TRUE	TRUE	TRUE	TRUE	-0.676664	0 (-1.22, 0)	0 (0, 0)
CC017xCC004	p_Firmicutes	c_Clostridia	o_Lachnospirales	f_Lachnospiraceae	f_Lachnospiraceae_g_uncultured	1e7cc4d0e32f72fc7c4b8dd47454a45b	Yes	Inf	TRUE	TRUE	TRUE	TRUE	-0.682583	-0.629 (-1.29, 0)	0 (0, 0)
CC004xCC017	p_Firmicutes	c_Clostridia	o_Oscillospirales	f_Oscillospiraceae	f_Oscillospiraceae_f_	88c7fff4c583ab4355f165393e16a4db	Yes	Inf	TRUE	TRUE	TRUE	TRUE	-0.693408	-0.827 (-1.27, 0)	0 (0, 0)
CC051xCC041	p_Firmicutes	c_Clostridia	o_Peptococcales	f_Peptococcaceae	f_Peptococcaceae_g_uncultured	8fb4a5ac40a4c9538eb418f1b7a12626	Yes	Inf	TRUE	TRUE	TRUE	TRUE	-0.697151	0 (-1.62, 0)	0 (0, 0)
CC017xCC004	p_Firmicutes	c_Clostridia	o_Clostridia_vadinBB60_group	f_Clostridia_vadinBB60_group	g_Clostridia_vadinBB60_group	e825e6625bae82f60ce550e8a15ace8a	Yes	Inf	TRUE	TRUE	TRUE	TRUE	-0.712204	0 (-1.24, 0)	0 (0, 0)
CC011xCC001	p_Firmicutes	c_Clostridia	o_Oscillospirales	f_Oscillospiraceae	f_Oscillospiraceae_g_uncultured	b242fce68792d459b83e73ae606c2cef	Yes	Inf	TRUE	TRUE	TRUE	TRUE	-0.71627	-0.106 (-1.34, 0)	0 (0, 0)
CC011xCC001	p_Firmicutes	c_Clostridia	o_Clostridia_vadinBB60_group	f_Clostridia_vadinBB60_group	g_Clostridia_vadinBB60_group	cf16661874c5cf943b3f89fa747a8c49	Yes	Inf	TRUE	TRUE	TRUE	TRUE	-0.723479	-0.0494 (-1.56, 0)	0 (0, 0)
CC051xCC041	p_Firmicutes	c_Clostridia	o_Lachnospirales	f_Lachnospiraceae	f_Lachnospiraceae_f_	2dbbbdbe9e8c58da65c23e6a65a52be7	Yes	Inf	TRUE	TRUE	TRUE	TRUE	-0.724535	-0.818 (-1, -0.461)	0 (0, 0)
CC004xCC017	p_Firmicutes	c_Clostridia	o_Lachnospirales	f_Lachnospiraceae	f_Lachnospiraceae_g_uncultured	1e7cc4d0e32f72fc7c4b8dd47454a45b	Yes	Inf	TRUE	TRUE	TRUE	TRUE	-0.729872	-0.676 (-1.05, 0)	0 (0, 0)
CC017xCC004	p_Firmicutes	c_Clostridia	o_Lachnospirales	f_Lachnospiraceae	g_Lachnospiraceae_UCG-006	d00f6899e58ab19df8817aaf9d90fdf4	Yes	Inf	TRUE	TRUE	TRUE	TRUE	-0.731478	0 (-1.32, 0)	0 (0, 0)
CC051xCC041	p_Firmicutes	c_Clostridia	o_Lachnospirales	f_Lachnospiraceae	g_Roseburia	2519f9ca5cd98537202fa8b41fbd58e2	Yes	Inf	TRUE	TRUE	TRUE	TRUE	-0.752061	0 (-1.69, 0)	0 (0, 0)
CC041xCC051	p_Firmicutes	c_Clostridia	o_Oscillospirales	f_Ruminococcaceae	g_Incertae_Sedis	6a63fb6f9b31e0a5a04662146f76dd4b	Yes	Inf	TRUE	TRUE	TRUE	TRUE	-0.755675	-0.266 (-1.23, 0)	0 (0, 0)
CC017xCC004	p_Firmicutes	c_Clostridia	o_Lachnospirales	f_Lachnospiraceae	f_Lachnospiraceae_g_uncultured	05da81d9b7badb602f08ae6701d1be8f	Yes	Inf	TRUE	TRUE	TRUE	TRUE	-0.756245	0 (-1.21, 0)	0 (0, 0)
CC004xCC017	p_Firmicutes	c_Clostridia	o_Lachnospirales	f_Lachnospiraceae	g_Lachnospiraceae_NK4A136_group	97476237a7d1d8bda9e22129177597be	Yes	Inf	TRUE	TRUE	TRUE	TRUE	-0.761793	0 (0, 0)	0 (0, 1.86)
CC011xCC001	p_Patescibacteria	c_Saccharimonadia	o_Saccharimonadales	f_Saccharimonadaceae	g_Candidatus_Saccharimonas	79c9acbef28d403f65305c3afe815090	Yes	Inf	TRUE	TRUE	TRUE	TRUE	-0.765685	-0.284 (-1.48, 0)	0 (0, 0)
CC017xCC004	p_Firmicutes	c_Clostridia	o_Lachnospirales	f_Lachnospiraceae	f_Lachnospiraceae_g_uncultured	b96afacf24ed3b2c75277117ed4cf43a	Yes	Inf	TRUE	TRUE	TRUE	TRUE	-0.766162	0 (-1.24, 0)	0 (0, 0)
CC051xCC041	p_Firmicutes	c_Clostridia	o_Oscillospirales	f_Oscillospiraceae	f_Oscillospiraceae_f_	63194b2e2406a7b83971e7f586f00a14	Yes	Inf	TRUE	TRUE	TRUE	TRUE	-0.766883	0 (-1.59, 0)	0 (0, 0)
CC011xCC001	p_Firmicutes	c_Clostridia	o_Oscillospirales	f_Oscillospiraceae	f_Oscillospiraceae_f_	63194b2e2406a7b83971e7f586f00a14	Yes	Inf	TRUE	TRUE	TRUE	TRUE	-0.781433	-0.733 (-1.48, -0.0581)	0 (0, 0)
CC051xCC041	p_Firmicutes	c_Clostridia	o_Lachnospirales	f_Lachnospiraceae	f_Lachnospiraceae_f_	79880a2f4cadd6ff48bfd7bc6f138d71	Yes	Inf	TRUE	TRUE	TRUE	TRUE	-0.792443	-0.464 (-1.33, -0.196)	0 (0, 0)
CC017xCC004	p_Firmicutes	c_Clostridia	o_Clostridia_vadinBB60_group	f_Clostridia_vadinBB60_group	g_Clostridia_vadinBB60_group	b5d51ed3db7edca1326f9e909885bc9f	Yes	Inf	TRUE	TRUE	TRUE	TRUE	-0.793297	-1 (-1.24, 0)	0 (0, 0)
CC051xCC041	p_Firmicutes	c_Bacilli	o_RF39	f_RF39	g_RF39	6684c6ec63f388eeaf24b0327471cdab	Yes	Inf	TRUE	TRUE	TRUE	TRUE	-0.799972	0 (-1.82, 0)	0 (0, 0)
CC011xCC001	p_Firmicutes	c_Clostridia	o_Clostridia_vadinBB60_group	f_Clostridia_vadinBB60_group	g_Clostridia_vadinBB60_group	c7f4e349a64219e735d657e6584b722b	Yes	Inf	TRUE	TRUE	TRUE	TRUE	-0.801119	-0.362 (-1.39, 0)	0 (0, 0)
CC001xCC011	p_Firmicutes	c_Clostridia	o_Peptostreptococcales-Tissierellales	f_Anaerovoracaceae	g_Anaerovorax	49d71b7b310d9e6377f4507b19ccd3d7	Yes	Inf	TRUE	TRUE	TRUE	TRUE	-0.805518	0 (-2.31, 0)	0 (0, 0)
CC051xCC041	p_Firmicutes	c_Clostridia	o_Oscillospirales	f_Oscillospiraceae	g_NK4A214_group	84325ccb16bc7ef10a2fa746e9396009	Yes	Inf	TRUE	TRUE	TRUE	TRUE	-0.815604	-0.929 (-1.23, -0.516)	0 (0, 0)
CC051xCC041	p_Firmicutes	c_Clostridia	o_Oscillospirales	f_Ruminococcaceae	g_Anaerotruncus	096d36e068fc53d21cad16bbaaf115ae	Yes	Inf	TRUE	TRUE	TRUE	TRUE	-0.841046	0 (-2.02, 0)	0 (0, 0)
CC051xCC041	p_Firmicutes	c_Clostridia	o_Lachnospirales	f_Lachnospiraceae	f_Lachnospiraceae_g_uncultured	f48be1996eed7ea0e868addc00453edc	Yes	Inf	TRUE	TRUE	TRUE	TRUE	-0.843714	-0.607 (-1.56, 0)	0 (0, 0)
CC041xCC051	p_Firmicutes	c_Clostridia	o_Clostridia_vadinBB60_group	f_Clostridia_vadinBB60_group	g_Clostridia_vadinBB60_group	b6e9e76caeb6330b6906faab44a26a16	Yes	Inf	TRUE	TRUE	TRUE	TRUE	-0.855259	-1.06 (-1.36, 0.0529)	0 (0, 0)
CC017xCC004	p_Firmicutes	c_Clostridia	o_Oscillospirales	f_Ruminococcaceae	g_Incertae_Sedis	098b46f5864965e78278a718a02be6a6	Yes	Inf	TRUE	TRUE	TRUE	TRUE	-0.855874	-0.81 (-1, -0.647)	0 (0, 0)
CC004xCC017	p_Firmicutes	c_Clostridia	o_Lachnospirales	f_Lachnospiraceae	f_Lachnospiraceae_g_uncultured	eac1902e4cada3a2d0cdcfeaeb749412	Yes	Inf	TRUE	TRUE	TRUE	TRUE	-0.858744	-0.712 (-1.66, 0)	0 (0, 0)
CC011xCC001	p_Bacteroidota	c_Bacteroidia	o_Bacteroidales	f_Muribaculaceae	g_Muribaculaceae	5f91784fda1c0b9470d03210bb654788	Yes	Inf	TRUE	TRUE	TRUE	TRUE	-0.859202	-0.795 (-1.07, -0.346)	0 (0, 0)
CC051xCC041	p_Bacteroidota	c_Bacteroidia	o_Bacteroidales	f_Marinifilaceae	g_Odoribacter	494f99e2d1580d64d777d357314ec3cd	Yes	Inf	TRUE	TRUE	TRUE	TRUE	-0.873286	0 (0, 0)	1.19 (0.283, 1.41)
CC011xCC001	p_Firmicutes	c_Clostridia	o_Oscillospirales	f_Oscillospiraceae	g_NK4A214_group	84325ccb16bc7ef10a2fa746e9396009	Yes	Inf	TRUE	TRUE	TRUE	TRUE	-0.879124	0 (-2.11, 0)	0 (0, 0)
CC041xCC051	p_Firmicutes	c_Clostridia	o_Lachnospirales	f_Lachnospiraceae	g_Lachnoclostridium	6d9e3263d03137e3dda931b347aca89d	Yes	Inf	TRUE	TRUE	TRUE	TRUE	-0.881283	-0.999 (-1.22, -0.251)	0 (0, 0)
CC004xCC017	p_Firmicutes	c_Clostridia	o_Oscillospirales	f_Butyricicoccaceae	g_UCG-009	06f4442027941bbb15cfb86e79f1b47a	Yes	Inf	TRUE	TRUE	TRUE	TRUE	-0.889574	-0.866 (-1.66, 0)	0 (0, 0)
CC041xCC051	p_Firmicutes	c_Clostridia	o_Oscillospirales	f_Ruminococcaceae	g_Anaerotruncus	3a92e955ae4cc5e431ebf6ea52e3e4bc	Yes	Inf	TRUE	TRUE	TRUE	TRUE	-0.889742	-1.06 (-1.25, -0.112)	0 (0, 0)
CC017xCC004	p_Firmicutes	c_Clostridia	o_Oscillospirales	f_Ruminococcaceae	f_Ruminococcaceae_g_uncultured	afc0fb6fd999cad7eb3a32381ed6ab58	Yes	Inf	TRUE	TRUE	TRUE	TRUE	-0.891716	-1.32 (-1.49, 0)	0 (0, 0)
CC051xCC041	p_Firmicutes	c_Clostridia	o_Oscillospirales	f_Oscillospiraceae	g_Oscillibacter	419bde7d5c75438f0914d99d744442c2	Yes	Inf	TRUE	TRUE	TRUE	TRUE	-0.898365	-1.09 (-1.44, -0.694)	0 (0, 0)
CC004xCC017	p_Firmicutes	c_Clostridia	o_Lachnospirales	f_Lachnospiraceae	g_Lachnospiraceae_NK4A136_group	21e7cd60e99852c30ac4c3c5bde06c7d	Yes	Inf	TRUE	TRUE	TRUE	TRUE	-0.900209	0 (0, 0)	0 (0, 2.15)
CC017xCC004	p_Firmicutes	c_Clostridia	o_Lachnospirales	f_Lachnospiraceae	f_Lachnospiraceae_g_uncultured	83b874b884d48f54f545a22260046d09	Yes	Inf	TRUE	TRUE	TRUE	TRUE	-0.901806	-0.628 (-1.64, -0.0897)	0 (0, 0)
CC001xCC011	p_Firmicutes	c_Clostridia	o_Lachnospirales	f_Lachnospiraceae	g_Lachnoclostridium	6d9e3263d03137e3dda931b347aca89d	Yes	Inf	TRUE	TRUE	TRUE	TRUE	-0.904912	-0.0291 (-2.42, 0)	0 (0, 0)
CC051xCC041	p_Firmicutes	c_Clostridia	o_Lachnospirales	f_Lachnospiraceae	g_Lachnoclostridium	0c949144b124d4d93d4534c3569229ca	Yes	Inf	TRUE	TRUE	TRUE	TRUE	-0.909433	0 (0, 0)	0 (0, 1.72)
CC017xCC004	p_Firmicutes	c_Clostridia	o_Lachnospirales	f_Lachnospiraceae	g_Lachnoclostridium	6d9e3263d03137e3dda931b347aca89d	Yes	Inf	TRUE	TRUE	TRUE	TRUE	-0.909725	-0.257 (-1.88, -0.0216)	0 (0, 0)
CC011xCC001	p_Firmicutes	c_Clostridia	o_Oscillospirales	f_Ruminococcaceae	f_Ruminococcaceae_g_uncultured	c4842006c67ceb10ce94aed2df0e53d1	Yes	Inf	TRUE	TRUE	TRUE	TRUE	-0.94251	-0.564 (-1.95, 0)	0 (0, 0)
CC017xCC004	p_Firmicutes	c_Clostridia	o_Clostridia_vadinBB60_group	f_Clostridia_vadinBB60_group	g_Clostridia_vadinBB60_group	9e96c237e7bc95cf1f63db7fe730cbbc	Yes	Inf	TRUE	TRUE	TRUE	TRUE	-0.951201	0 (-2.34, 0)	0 (0, 0)
CC011xCC001	p_Firmicutes	c_Clostridia	o_Oscillospirales	f_Ruminococcaceae	f_Ruminococcaceae_f_	42374df8b51921f4dfc8927533fe4cac	Yes	Inf	TRUE	TRUE	TRUE	TRUE	-0.961125	-0.42 (-2.11, 0)	0 (0, 0)
CC011xCC001	p_Firmicutes	c_Clostridia	o_Peptococcales	f_Peptococcaceae	f_Peptococcaceae_g_uncultured	8fb4a5ac40a4c9538eb418f1b7a12626	Yes	Inf	TRUE	TRUE	TRUE	TRUE	-0.969715	-0.782 (-1.84, 0)	0 (0, 0)
CC004xCC017	p_Firmicutes	c_Clostridia	o_Oscillospirales	f_Oscillospiraceae	g_Oscillibacter	9f9530608fc09f599eb3b54bc742fbd2	Yes	Inf	TRUE	TRUE	TRUE	TRUE	-0.970667	-0.866 (-1.93, 0)	0 (0, 0)
CC001xCC011	p_Firmicutes	c_Clostridia	o_Clostridia_vadinBB60_group	f_Clostridia_vadinBB60_group	g_Clostridia_vadinBB60_group	53baa785a8bf7ca6f44709272b2caa55	Yes	Inf	TRUE	TRUE	TRUE	TRUE	-0.978147	-0.508 (-1.03, 0)	0 (0, 0)
CC011xCC001	p_Firmicutes	c_Clostridia	o_Clostridia_vadinBB60_group	f_Clostridia_vadinBB60_group	g_Clostridia_vadinBB60_group	7a96c4e8217125368b125c642b3a3ed1	Yes	Inf	TRUE	TRUE	TRUE	TRUE	-0.992482	-0.832 (-1.12, -0.562)	0 (0, 0)
CC004xCC017	p_Firmicutes	c_Clostridia	o_Lachnospirales	f_Lachnospiraceae	f_Lachnospiraceae_g_A2	4aa224ed00e3847afd8d406a672462cb	Yes	Inf	TRUE	TRUE	TRUE	TRUE	-1.00713	-1.15 (-1.93, 0)	0 (0, 0)
CC004xCC017	p_Firmicutes	c_Clostridia	o_Clostridia_vadinBB60_group	f_Clostridia_vadinBB60_group	g_Clostridia_vadinBB60_group	d39591ea245689eb9ee7fd7642161a1d	Yes	Inf	TRUE	TRUE	TRUE	TRUE	-1.00713	-1.01 (-1.96, 0)	0 (0, 0)
CC041xCC051	p_Firmicutes	c_Clostridia	o_Clostridia_vadinBB60_group	f_Clostridia_vadinBB60_group	g_Clostridia_vadinBB60_group	596a8db90373f70cab9fc1f48effa5ac	Yes	Inf	TRUE	TRUE	TRUE	TRUE	-1.01386	0 (-2.34, 0)	0 (0, 0)
CC017xCC004	p_Firmicutes	c_Clostridia	o_Lachnospirales	f_Lachnospiraceae	g_Acetatifactor	0c0a6b1650879ed1dba7a4c13b914c0d	Yes	Inf	TRUE	TRUE	TRUE	TRUE	-1.01745	-1.24 (-1.48, -0.647)	0 (0, 0)
CC004xCC017	p_Firmicutes	c_Clostridia	o_Clostridia_vadinBB60_group	f_Clostridia_vadinBB60_group	g_Clostridia_vadinBB60_group	9e96c237e7bc95cf1f63db7fe730cbbc	Yes	Inf	TRUE	TRUE	TRUE	TRUE	-1.0282	-1.52 (-1.56, 0)	0 (0, 0)
CC004xCC017	p_Firmicutes	c_Clostridia	o_Lachnospirales	f_Lachnospiraceae	f_Lachnospiraceae_g_uncultured	f48be1996eed7ea0e868addc00453edc	Yes	Inf	TRUE	TRUE	TRUE	TRUE	-1.0282	-1.52 (-1.66, 0)	0 (0, 0)
CC051xCC041	p_Bacteroidota	c_Bacteroidia	o_Bacteroidales	f_Rikenellaceae	g_Alistipes	8c912a57e3a4330d314b35e3aad8623f	Yes	Inf	TRUE	TRUE	TRUE	TRUE	-1.03701	0 (0, 0)	1.22 (0.171, 1.76)
CC051xCC041	p_Firmicutes	c_Clostridia	o_Oscillospirales	f_Oscillospiraceae	f_Oscillospiraceae_g_uncultured	85c75b7f9b628c04070c8f0270012e05	Yes	Inf	TRUE	TRUE	TRUE	TRUE	-1.04931	0 (0, 0)	0.827 (0, 2.06)
CC017xCC004	p_Firmicutes	c_Clostridia	o_Lachnospirales	f_Lachnospiraceae	f_Lachnospiraceae_g_uncultured	af00ed0001bba384e94aaf6776cdf8fb	Yes	Inf	TRUE	TRUE	TRUE	TRUE	-1.05819	-1.03 (-1.19, -0.779)	0 (0, 0)
CC004xCC017	p_Firmicutes	c_Clostridia	o_Oscillospirales	f_Oscillospiraceae	f_Oscillospiraceae_g_uncultured	eccb7e90644fd1337c83aca048c0a4cf	Yes	Inf	TRUE	TRUE	TRUE	TRUE	-1.06467	-1.01 (-1.66, 0)	0 (0, 0)
CC017xCC004	p_Firmicutes	c_Clostridia	o_Lachnospirales	f_Lachnospiraceae	f_Lachnospiraceae_f_	f6d312df8b103ae27be33555ac800ab3	Yes	Inf	TRUE	TRUE	TRUE	TRUE	-1.07056	-1.24 (-1.73, 0)	0 (0, 0)
CC041xCC051	p_Firmicutes	c_Clostridia	o_Oscillospirales	f_Ruminococcaceae	f_Ruminococcaceae_g_uncultured	afc0fb6fd999cad7eb3a32381ed6ab58	Yes	Inf	TRUE	TRUE	TRUE	TRUE	-1.0711	-0.999 (-1.94, 0)	0 (0, 0)
CC017xCC004	p_Firmicutes	c_Clostridia	o_Lachnospirales	f_Lachnospiraceae	f_Lachnospiraceae_f_	16fb9a7da7c19a7fd0ed1f125e25f9cc	Yes	Inf	TRUE	TRUE	TRUE	TRUE	-1.09854	-1.03 (-1.48, -0.391)	0 (0, 0)
CC011xCC001	p_Bacteroidota	c_Bacteroidia	o_Bacteroidales	f_Muribaculaceae	g_Muribaculaceae	85e3d9afbca6474f5038006157f32e67	Yes	Inf	TRUE	TRUE	TRUE	TRUE	-1.10028	-0.818 (-1.59, -0.642)	0 (0, 0)
CC017xCC004	p_Firmicutes	c_Clostridia	o_Lachnospirales	f_Lachnospiraceae	f_Lachnospiraceae_f_	2dbbbdbe9e8c58da65c23e6a65a52be7	Yes	Inf	TRUE	TRUE	TRUE	TRUE	-1.11861	-1.32 (-2.34, -0.783)	0 (0, 0)
CC017xCC004	p_Firmicutes	c_Clostridia	o_Lachnospirales	f_Lachnospiraceae	g_Lachnoclostridium	935155e12fa9a8a5ea51beee2d18d148	Yes	Inf	TRUE	TRUE	TRUE	TRUE	-1.12317	-0.783 (-2.34, -0.108)	0 (0, 0)
CC041xCC051	p_Firmicutes	c_Clostridia	o_Lachnospirales	f_Lachnospiraceae	g_GCA-900066575	22f38e21cd9ad888a5e8632f48a0f81d	Yes	Inf	TRUE	TRUE	TRUE	TRUE	-1.12603	-1.22 (-1.85, -0.369)	0 (0, 0)
CC051xCC041	p_Firmicutes	c_Clostridia	o_Clostridia_UCG-014	f_Clostridia_UCG-014	g_Clostridia_UCG-014	5b67d54e5c6f839d18b2a431a8ac5c2a	Yes	Inf	TRUE	TRUE	TRUE	TRUE	-1.13124	-0.824 (-2.38, 0)	0 (0, 0)
CC017xCC004	p_Firmicutes	c_Clostridia	o_Lachnospirales	f_Lachnospiraceae	f_Lachnospiraceae_g_uncultured	1ad56f9fa3c2a610c383d6febef94a67	Yes	Inf	TRUE	TRUE	TRUE	TRUE	-1.14245	-1.49 (-1.88, 0)	0 (0, 0)
CC011xCC001	p_Firmicutes	c_Clostridia	o_Clostridia_vadinBB60_group	f_Clostridia_vadinBB60_group	g_Clostridia_vadinBB60_group	8a755f86761a37219f5dcda0b119da04	Yes	Inf	TRUE	TRUE	TRUE	TRUE	-1.15435	-1.62 (-1.9, -0.0581)	0 (0, 0)
CC011xCC001	p_Firmicutes	c_Clostridia	o_Peptococcales	f_Peptococcaceae	g_Peptococcus	16444ba592260c825bbf6cbec3d9b3bb	Yes	Inf	TRUE	TRUE	TRUE	TRUE	-1.1797	-0.925 (-1.47, -0.802)	0 (0, 0)
CC017xCC004	p_Firmicutes	c_Clostridia	o_Lachnospirales	f_Lachnospiraceae	g_Lachnospiraceae_NK4A136_group	4caa799d999867482ed0911ea9502aa6	Yes	Inf	TRUE	TRUE	TRUE	TRUE	-1.27277	0 (0, 0)	1.18 (0, 2.45)
CC011xCC001	p_Firmicutes	c_Clostridia	o_Clostridia_UCG-014	f_Clostridia_UCG-014	g_Clostridia_UCG-014	4bcf0696ac6df37a50e9d3b99ad7dd0b	Yes	Inf	TRUE	TRUE	TRUE	TRUE	-1.29112	-1.22 (-2.02, -0.691)	0 (0, 0)
CC017xCC004	p_Bacteroidota	c_Bacteroidia	o_Bacteroidales	f_Muribaculaceae	g_Muribaculaceae	5f91784fda1c0b9470d03210bb654788	Yes	Inf	TRUE	TRUE	TRUE	TRUE	-1.31206	-1.64 (-1.7, -0.647)	0 (0, 0)
CC011xCC001	p_Firmicutes	c_Clostridia	o_Oscillospirales	f_Oscillospiraceae	f_Oscillospiraceae_g_uncultured	6e31eaeefecbbac30e0989105d0e911e	No	77	FALSE	FALSE	TRUE	TRUE	-1.36197	0 (-0.605, 0)	0.895 (0.614, 1.67)
CC011xCC001	p_Firmicutes	c_Clostridia	o_Oscillospirales	f_Ruminococcaceae	f_Ruminococcaceae_g_uncultured	afc0fb6fd999cad7eb3a32381ed6ab58	Yes	Inf	TRUE	TRUE	TRUE	TRUE	-1.38595	-1.62 (-2.21, -0.284)	0 (0, 0)
CC004xCC017	p_Firmicutes	c_Clostridia	o_Peptococcales	f_Peptococcaceae	f_Peptococcaceae_g_uncultured	8fb4a5ac40a4c9538eb418f1b7a12626	Yes	Inf	TRUE	TRUE	TRUE	TRUE	-1.38656	-1.66 (-2.62, 0)	0 (0, 0)
CC017xCC004	p_Firmicutes	c_Clostridia	o_Lachnospirales	f_Lachnospiraceae	g_Acetatifactor	bf54f2a959a5b4e9b9dd45ce69d65c35	Yes	Inf	TRUE	TRUE	TRUE	TRUE	-1.41642	0 (0, 0)	1.86 (1.37, 1.9)
CC017xCC004	p_Firmicutes	c_Clostridia	o_Lachnospirales	f_Lachnospiraceae	g_Lachnospiraceae_NK4A136_group	eda3c465ab6e7eec732a4ac1a7b69511	Yes	Inf	TRUE	TRUE	TRUE	TRUE	-1.43299	0 (0, 0)	1.76 (1.19, 2.01)
CC017xCC004	p_Firmicutes	c_Clostridia	o_Oscillospirales	f_Oscillospiraceae	g_Oscillibacter	a995a21dcd8af54e8df159f2956b62ca	Yes	Inf	TRUE	TRUE	TRUE	TRUE	-1.52598	-1.24 (-2.42, -1.19)	0 (0, 0)
CC017xCC004	p_Firmicutes	c_Clostridia	o_Lachnospirales	f_Lachnospiraceae	g_Lachnoclostridium	1865b28ea8a5a903a7bfe36fb1f97fbe	Yes	Inf	TRUE	TRUE	TRUE	TRUE	-1.58601	-1.88 (-2.39, -0.727)	0 (0, 0)
CC017xCC004	p_Firmicutes	c_Clostridia	o_Lachnospirales	f_Lachnospiraceae	g_Lachnospiraceae_NK4A136_group	a5ab6d6dde0ee352af80ff909bc9e1b0	Yes	Inf	TRUE	TRUE	TRUE	TRUE	-2.36786	0 (0, 0)	2.99 (2.05, 3.3)
CC051xCC041	p_Verrucomicrobiota	c_Verrucomicrobiae	o_Verrucomicrobiales	f_Akkermansiaceae	g_Akkermansia	243547c43f76fca610db990153ab3d89	No	93	TRUE	TRUE	TRUE	TRUE	-2.76117	0 (0, 0)	3.17 (1.72, 3.38)

## Sheet: Supplemental Table 7
Supplemental Table 7: Differential genera abundance in AC diet compared to mouse control diet for each cross
						Structural	ANCOM	Detection threshold				CLR	Treatment diet	Control diet
Cross	Phylum	Class	Order	Family	Genus	zero	W	W0.9	W0.8	W0.7	W0.6	effect size	Median (25th, 75th)	Median (25th, 75th)
CC004xCC017	p_Bacteroidota	c_Bacteroidia	o_Bacteroidales	f_Bacteroidaceae	g_Bacteroides	No	25	FALSE	FALSE	TRUE	TRUE	4.5003	2.73 (2.69, 3.33)	-1.77 (-2.09, -0.808)
CC017xCC004	p_Bacteroidota	c_Bacteroidia	o_Bacteroidales	f_Bacteroidaceae	g_Bacteroides	No	23	TRUE	TRUE	TRUE	TRUE	3.72456	3.25 (3.15, 3.34)	0 (-0.455, 0)
CC001xCC011	p_Bacteroidota	c_Bacteroidia	o_Bacteroidales	f_Rikenellaceae	g_Alistipes	No	29	FALSE	TRUE	TRUE	TRUE	3.33772	2.3 (2.11, 2.46)	-0.202 (-1.77, -0.101)
CC011xCC001	p_Bacteroidota	c_Bacteroidia	o_Bacteroidales	f_Bacteroidaceae	g_Bacteroides	No	36	TRUE	TRUE	TRUE	TRUE	3.20012	2.74 (2.33, 2.96)	0 (-0.881, 0)
CC017xCC004	p_Bacteroidota	c_Bacteroidia	o_Bacteroidales	f_Muribaculaceae	g_Muribaculaceae	Yes	Inf	TRUE	TRUE	TRUE	TRUE	3.04186	2.94 (2.86, 3.27)	0 (0, 0)
CC011xCC001	p_Bacteroidota	c_Bacteroidia	o_Bacteroidales	f_Muribaculaceae	g_Muribaculaceae	No	31	FALSE	FALSE	TRUE	TRUE	2.84222	3.07 (2.87, 3.26)	0 (0, 0.692)
CC041xCC051	p_Bacteroidota	c_Bacteroidia	o_Bacteroidales	f_Rikenellaceae	g_Alistipes	No	39	TRUE	TRUE	TRUE	TRUE	2.79598	2.46 (2.15, 2.63)	0 (0, 0)
CC011xCC001	p_Bacteroidota	c_Bacteroidia	o_Bacteroidales	f_Rikenellaceae	g_Rikenellaceae_RC9_gut_group	No	36	TRUE	TRUE	TRUE	TRUE	2.59613	2.25 (2, 2.44)	0 (0, 0)
CC041xCC051	p_Bacteroidota	c_Bacteroidia	o_Bacteroidales	f_Bacteroidaceae	g_Bacteroides	No	38	TRUE	TRUE	TRUE	TRUE	2.44221	2.18 (1.84, 2.33)	0 (-0.495, 0)
CC041xCC051	p_Bacteroidota	c_Bacteroidia	o_Bacteroidales	f_Muribaculaceae	g_Muribaculaceae	No	35	FALSE	TRUE	TRUE	TRUE	2.39793	2.83 (2.48, 3.06)	0 (0, 0.0857)
CC017xCC004	p_Firmicutes	c_Clostridia	o_Lachnospirales	f_Lachnospiraceae	g_Lachnospiraceae_UCG-001	Yes	Inf	TRUE	TRUE	TRUE	TRUE	2.19819	2.24 (2.15, 2.36)	0 (0, 0)
CC017xCC004	p_Bacteroidota	c_Bacteroidia	o_Bacteroidales	f_Rikenellaceae	g_Alistipes	Yes	Inf	TRUE	TRUE	TRUE	TRUE	2.05513	2.26 (1.98, 2.4)	0 (0, 0)
CC051xCC041	p_Deferribacterota	c_Deferribacteres	o_Deferribacterales	f_Deferribacteraceae	g_Mucispirillum	No	27	FALSE	FALSE	FALSE	TRUE	1.91349	1.85 (1.12, 2.22)	0 (0, 0)
CC011xCC001	p_Bacteroidota	c_Bacteroidia	o_Bacteroidales	f_Rikenellaceae	g_Alistipes	No	34	FALSE	TRUE	TRUE	TRUE	1.82046	2.08 (1.61, 2.64)	0 (0, 0)
CC011xCC001	p_Bacteroidota	c_Bacteroidia	o_Bacteroidales	f_Prevotellaceae	g_Alloprevotella	Yes	Inf	TRUE	TRUE	TRUE	TRUE	1.72762	2.07 (1.81, 2.21)	0 (0, 0)
CC051xCC041	p_Bacteroidota	c_Bacteroidia	o_Bacteroidales	f_Tannerellaceae	f_Tannerellaceae_f_	No	27	FALSE	FALSE	FALSE	TRUE	1.6631	1.57 (0.23, 1.68)	0 (-0.652, 0)
CC011xCC001	p_Verrucomicrobiota	c_Verrucomicrobiae	o_Verrucomicrobiales	f_Akkermansiaceae	g_Akkermansia	No	27	FALSE	FALSE	FALSE	TRUE	1.65712	2.34 (1.86, 2.45)	0 (-0.132, 0.633)
CC017xCC004	p_Firmicutes	c_Clostridia	o_Oscillospirales	f_Oscillospiraceae	g_NK4A214_group	Yes	Inf	TRUE	TRUE	TRUE	TRUE	1.58516	0 (0, 0)	-1.49 (-2.4, -0.678)
CC017xCC004	p_Firmicutes	c_Clostridia	o_Lachnospirales	f_Lachnospiraceae	f_Lachnospiraceae_g_uncultured	No	18	FALSE	FALSE	TRUE	TRUE	1.42092	0.637 (0.192, 0.814)	0 (-0.801, 0)
CC001xCC011	p_Bacteroidota	c_Bacteroidia	o_Bacteroidales	f_Rikenellaceae	g_Rikenellaceae_RC9_gut_group	Yes	Inf	TRUE	TRUE	TRUE	TRUE	1.36237	2.24 (0, 2.71)	0 (0, 0)
CC011xCC001	p_Deferribacterota	c_Deferribacteres	o_Deferribacterales	f_Deferribacteraceae	g_Mucispirillum	No	35	FALSE	TRUE	TRUE	TRUE	1.25998	1.07 (0.488, 1.39)	0 (0, 0)
CC017xCC004	p_Bacteroidota	c_Bacteroidia	o_Bacteroidales	f_Rikenellaceae	g_Rikenellaceae_RC9_gut_group	Yes	Inf	TRUE	TRUE	TRUE	TRUE	1.23833	1.51 (1.43, 1.54)	0 (0, 0)
CC051xCC041	p_Firmicutes	c_Bacilli	o_Erysipelotrichales	f_Erysipelatoclostridiaceae	g_Erysipelatoclostridiaceae	Yes	Inf	TRUE	TRUE	TRUE	TRUE	1.22514	0 (0, 0)	-0.781 (-2.3, 0)
CC017xCC004	p_Campilobacterota	c_Campylobacteria	o_Campylobacterales	f_Helicobacteraceae	g_Helicobacter	Yes	Inf	TRUE	TRUE	TRUE	TRUE	1.12035	0.867 (0.849, 1.11)	0 (0, 0)
CC051xCC041	p_Firmicutes	c_Clostridia	o_Oscillospirales	f_[Eubacterium]_coprostanoligenes_group	g_[Eubacterium]_coprostanoligenes_group	Yes	Inf	TRUE	TRUE	TRUE	TRUE	1.04281	0 (0, 0)	-0.646 (-2.03, 0)
CC017xCC004	p_Desulfobacterota	c_Desulfovibrionia	o_Desulfovibrionales	f_Desulfovibrionaceae	g_Bilophila	Yes	Inf	TRUE	TRUE	TRUE	TRUE	1.01974	1.03 (0.83, 1.15)	0 (0, 0)
CC004xCC017	p_Firmicutes	c_Bacilli	o_Lactobacillales	f_Enterococcaceae	g_Enterococcus	Yes	Inf	TRUE	TRUE	TRUE	TRUE	0.974475	0 (0, 0)	-0.92 (-1.9, 0)
CC004xCC017	p_Firmicutes	c_Clostridia	o_Oscillospirales	f_Butyricicoccaceae	g_Butyricicoccus	Yes	Inf	TRUE	TRUE	TRUE	TRUE	0.969233	0 (0, 0)	0 (-2.01, 0)
CC011xCC001	p_Desulfobacterota	c_Desulfovibrionia	o_Desulfovibrionales	f_Desulfovibrionaceae	g_Bilophila	No	35	FALSE	TRUE	TRUE	TRUE	0.861507	0.327 (-0.213, 0.738)	0 (0, 0)
CC051xCC041	p_Firmicutes	c_Bacilli	o_Erysipelotrichales	f_Erysipelotrichaceae	g_Faecalibaculum	Yes	Inf	TRUE	TRUE	TRUE	TRUE	0.846453	0 (0, 0)	-0.279 (-2.06, 0)
CC017xCC004	p_Firmicutes	c_Bacilli	o_Erysipelotrichales	f_Erysipelotrichaceae	g_[Clostridium]_innocuum_group	Yes	Inf	TRUE	TRUE	TRUE	TRUE	0.803048	0 (0, 0)	-0.018 (-0.821, 0)
CC017xCC004	p_Firmicutes	c_Clostridia	o_Peptostreptococcales-Tissierellales	f_Peptostreptococcaceae	g_Clostridioides	Yes	Inf	TRUE	TRUE	TRUE	TRUE	0.796973	0 (0, 0)	-0.54 (-0.985, -0.352)
CC041xCC051	p_Verrucomicrobiota	c_Verrucomicrobiae	o_Verrucomicrobiales	f_Akkermansiaceae	g_Akkermansia	No	25	FALSE	FALSE	FALSE	TRUE	0.734645	0.0148 (0, 0.762)	0 (0, 0)
CC004xCC017	p_Firmicutes	c_Clostridia	o_Lachnospirales	f_Lachnospiraceae	g_Anaerostipes	Yes	Inf	TRUE	TRUE	TRUE	TRUE	0.731042	0 (0, 0)	-0.0233 (-1.37, 0)
CC001xCC011	p_Deferribacterota	c_Deferribacteres	o_Deferribacterales	f_Deferribacteraceae	g_Mucispirillum	Yes	Inf	TRUE	TRUE	TRUE	TRUE	0.69207	0.459 (0, 1.39)	0 (0, 0)
CC011xCC001	p_Desulfobacterota	c_Desulfovibrionia	o_Desulfovibrionales	f_Desulfovibrionaceae	g_Desulfovibrio	Yes	Inf	TRUE	TRUE	TRUE	TRUE	0.538168	0.152 (0, 1.18)	0 (0, 0)
CC011xCC001	p_Bacteroidota	c_Bacteroidia	o_Bacteroidales	f_Prevotellaceae	g_Prevotellaceae_UCG-001	Yes	Inf	TRUE	TRUE	TRUE	TRUE	0.45074	0.13 (0, 0.98)	0 (0, 0)
CC004xCC017	p_Proteobacteria	c_Alphaproteobacteria	o_Rhodospirillales	f_uncultured	f_uncultured_g_uncultured	Yes	Inf	TRUE	TRUE	TRUE	TRUE	0.431232	0 (-0.252, 0.683)	0 (0, 0)
CC011xCC001	p_Bacteroidota	c_Bacteroidia	o_Bacteroidales	f_Rikenellaceae	g_Rikenella	Yes	Inf	TRUE	TRUE	TRUE	TRUE	0.333958	0.278 (-0.0714, 0.413)	0 (0, 0)
CC011xCC001	p_Bacteroidota	c_Bacteroidia	o_Bacteroidales	f_Marinifilaceae	g_Odoribacter	No	33	FALSE	TRUE	TRUE	TRUE	0.324839	0.661 (-0.335, 1.25)	0 (0, 0)
CC004xCC017	p_Bacteroidota	c_Bacteroidia	o_Bacteroidales	f_Rikenellaceae	g_Rikenella	Yes	Inf	TRUE	TRUE	TRUE	TRUE	0.288639	0 (0, 0.943)	0 (0, 0)
CC017xCC004	p_Firmicutes	c_Bacilli	o_Erysipelotrichales	f_Erysipelotrichaceae	g_Faecalibaculum	Yes	Inf	TRUE	TRUE	TRUE	TRUE	0.235918	0 (0, 0)	-0.0426 (-0.379, 0.1)
CC017xCC004	p_Firmicutes	c_Clostridia	o_Clostridia_UCG-014	f_Clostridia_UCG-014	g_Clostridia_UCG-014	Yes	Inf	TRUE	TRUE	TRUE	TRUE	0.217177	0 (0, 0)	0 (0, 0)
CC004xCC017	p_Bacteroidota	c_Bacteroidia	o_Bacteroidales	f_Marinifilaceae	g_Odoribacter	Yes	Inf	TRUE	TRUE	TRUE	TRUE	0.208827	1.18 (0, 1.5)	0 (0, 0)
CC001xCC011	p_Desulfobacterota	c_Desulfovibrionia	o_Desulfovibrionales	f_Desulfovibrionaceae	g_Desulfovibrio	Yes	Inf	TRUE	TRUE	TRUE	TRUE	0.208484	0 (0, 0)	0 (0, 0)
CC011xCC001	p_Bacteroidota	c_Bacteroidia	o_Bacteroidales	f_Muribaculaceae	g_Muribaculum	Yes	Inf	TRUE	TRUE	TRUE	TRUE	0.175859	0.193 (-0.13, 0.512)	0 (0, 0)
CC004xCC017	p_Desulfobacterota	c_Desulfovibrionia	o_Desulfovibrionales	f_Desulfovibrionaceae	g_Bilophila	Yes	Inf	TRUE	TRUE	TRUE	TRUE	0.171952	0 (0, 0.482)	0 (0, 0)
CC004xCC017	p_Firmicutes	c_Clostridia	o_Lachnospirales	f_Lachnospiraceae	g_Lachnospiraceae_UCG-006	Yes	Inf	TRUE	TRUE	TRUE	TRUE	0.157703	0 (0, 0)	0 (-0.158, 0)
CC017xCC004	p_Bacteroidota	c_Bacteroidia	o_Bacteroidales	f_Marinifilaceae	g_Odoribacter	Yes	Inf	TRUE	TRUE	TRUE	TRUE	0.14275	0.139 (-0.0802, 0.217)	0 (0, 0)
CC017xCC004	p_Proteobacteria	c_Gammaproteobacteria	o_Enterobacterales	f_Morganellaceae	g_Proteus	Yes	Inf	TRUE	TRUE	TRUE	TRUE	0.0769961	0 (0, 0)	0 (-0.667, 0.59)
CC017xCC004	p_Proteobacteria	c_Gammaproteobacteria	o_Burkholderiales	f_Sutterellaceae	g_Parasutterella	Yes	Inf	TRUE	TRUE	TRUE	TRUE	0.0449717	0.0999 (-0.417, 0.661)	0 (0, 0)
CC017xCC004	p_Deferribacterota	c_Deferribacteres	o_Deferribacterales	f_Deferribacteraceae	g_Mucispirillum	Yes	Inf	TRUE	TRUE	TRUE	TRUE	0.0297259	0 (0, 0)	0 (0, 0)
CC017xCC004	p_Proteobacteria	c_Gammaproteobacteria	o_Enterobacterales	f_Enterobacteriaceae	g_Escherichia-Shigella	Yes	Inf	TRUE	TRUE	TRUE	TRUE	0.0265379	0 (0, 0)	0 (-0.091, 0.0644)
CC017xCC004	p_Firmicutes	c_Clostridia	o_Lachnospirales	f_Lachnospiraceae	g_ASF356	Yes	Inf	TRUE	TRUE	TRUE	TRUE	0.0196498	0 (0, 0.0942)	0 (0, 0)
CC011xCC001	p_Cyanobacteria	c_Vampirivibrionia	o_Gastranaerophilales	f_Gastranaerophilales	g_Gastranaerophilales	Yes	Inf	TRUE	TRUE	TRUE	TRUE	-0.0225928	-0.0751 (-0.445, 0.593)	0 (0, 0)
CC017xCC004	p_Bacteroidota	c_Bacteroidia	o_Bacteroidales	f_Muribaculaceae	g_Muribaculum	Yes	Inf	TRUE	TRUE	TRUE	TRUE	-0.0326411	-0.0383 (-0.368, 0.568)	0 (0, 0)
CC001xCC011	p_Cyanobacteria	c_Vampirivibrionia	o_Gastranaerophilales	f_Gastranaerophilales	g_Gastranaerophilales	Yes	Inf	TRUE	TRUE	TRUE	TRUE	-0.0969561	0 (0, 0)	0 (0, 0)
CC017xCC004	p_Bacteroidota	c_Bacteroidia	o_Bacteroidales	f_Rikenellaceae	g_Rikenella	Yes	Inf	TRUE	TRUE	TRUE	TRUE	-0.146924	0 (0, 0)	0 (0, 0)
CC011xCC001	p_Proteobacteria	c_Alphaproteobacteria	o_Rhodospirillales	f_uncultured	f_uncultured_g_uncultured	Yes	Inf	TRUE	TRUE	TRUE	TRUE	-0.149095	0.0752 (-0.527, 0.687)	0 (0, 0)
CC004xCC017	p_Firmicutes	c_Bacilli	o_Erysipelotrichales	f_Erysipelotrichaceae	g_[Clostridium]_innocuum_group	Yes	Inf	TRUE	TRUE	TRUE	TRUE	-0.155192	0 (0, 0)	0 (-0.122, 0.32)
CC001xCC011	p_Bacteroidota	c_Bacteroidia	o_Bacteroidales	f_Muribaculaceae	g_Muribaculum	Yes	Inf	TRUE	TRUE	TRUE	TRUE	-0.231298	-0.135 (-0.606, 0)	0 (0, 0)
CC001xCC011	p_Firmicutes	c_Clostridia	o_Lachnospirales	f_Lachnospiraceae	g_ASF356	Yes	Inf	TRUE	TRUE	TRUE	TRUE	-0.325388	0 (-0.829, 0)	0 (0, 0)
CC001xCC011	p_Proteobacteria	c_Alphaproteobacteria	o_Rhodospirillales	f_uncultured	f_uncultured_g_uncultured	Yes	Inf	TRUE	TRUE	TRUE	TRUE	-0.386758	0 (-1.2, 0)	0 (0, 0)
CC017xCC004	p_Firmicutes	c_Clostridia	o_Peptococcales	f_Peptococcaceae	f_Peptococcaceae_g_uncultured	Yes	Inf	TRUE	TRUE	TRUE	TRUE	-0.441175	-0.115 (-0.56, 0)	0 (0, 0)
CC041xCC051	p_Bacteroidota	c_Bacteroidia	o_Bacteroidales	f_Muribaculaceae	f_Muribaculaceae_f_	Yes	Inf	TRUE	TRUE	TRUE	TRUE	-0.450081	0 (-1.21, 0)	0 (0, 0)
CC001xCC011	p_Bacteroidota	c_Bacteroidia	o_Bacteroidales	f_Rikenellaceae	g_Rikenella	Yes	Inf	TRUE	TRUE	TRUE	TRUE	-0.463792	0 (-0.535, 0)	0 (0, 0)
CC004xCC017	p_Bacteroidota	c_Bacteroidia	o_Bacteroidales	f_Muribaculaceae	g_Muribaculum	Yes	Inf	TRUE	TRUE	TRUE	TRUE	-0.567312	-0.887 (-0.96, 0)	0 (0, 0)
CC017xCC004	p_Firmicutes	c_Clostridia	o_Oscillospirales	f_Oscillospiraceae	g_Intestinimonas	Yes	Inf	TRUE	TRUE	TRUE	TRUE	-0.573147	-0.822 (-0.849, 0)	0 (0, 0)
CC017xCC004	p_Bacteroidota	c_Bacteroidia	o_Bacteroidales	f_Tannerellaceae	g_Parabacteroides	Yes	Inf	TRUE	TRUE	TRUE	TRUE	-0.642193	-0.628 (-1.19, 0)	0 (0, 0)
CC051xCC041	p_Bacteroidota	c_Bacteroidia	o_Bacteroidales	f_Marinifilaceae	g_Odoribacter	Yes	Inf	TRUE	TRUE	TRUE	TRUE	-0.707323	0 (0, 0)	0.85 (0.198, 0.996)
CC051xCC041	p_Bacteroidota	c_Bacteroidia	o_Bacteroidales	f_Muribaculaceae	f_Muribaculaceae_f_	Yes	Inf	TRUE	TRUE	TRUE	TRUE	-0.708347	0 (-1.48, 0)	0 (0, 0)
CC051xCC041	p_Firmicutes	c_Clostridia	o_Lachnospirales	f_Lachnospiraceae	g_Lachnospiraceae_FCS020_group	Yes	Inf	TRUE	TRUE	TRUE	TRUE	-0.720847	-0.328 (-1.24, 0)	0 (0, 0)
CC004xCC017	p_Firmicutes	c_Clostridia	o_Oscillospirales	f_Oscillospiraceae	g_Intestinimonas	Yes	Inf	TRUE	TRUE	TRUE	TRUE	-0.72341	-0.956 (-1.19, 0)	0 (0, 0)
CC011xCC001	p_Proteobacteria	c_Gammaproteobacteria	o_Burkholderiales	f_Sutterellaceae	g_Parasutterella	Yes	Inf	TRUE	TRUE	TRUE	TRUE	-0.755502	-0.672 (-1.29, -0.152)	0 (0, 0)
CC004xCC017	p_Firmicutes	c_Clostridia	o_Peptococcales	f_Peptococcaceae	g_Peptococcus	Yes	Inf	TRUE	TRUE	TRUE	TRUE	-0.783431	-0.956 (-1.08, 0)	0 (0, 0)
CC017xCC004	p_Firmicutes	c_Clostridia	o_Lachnospirales	f_Lachnospiraceae	g_Lachnospiraceae_UCG-004	Yes	Inf	TRUE	TRUE	TRUE	TRUE	-0.789888	0 (-1.74, 0)	0 (0, 0)
CC001xCC011	p_Bacteroidota	c_Bacteroidia	o_Bacteroidales	f_Marinifilaceae	g_Odoribacter	Yes	Inf	TRUE	TRUE	TRUE	TRUE	-0.843387	-0.94 (-1.29, 0.34)	0 (0, 0)
CC001xCC011	p_Firmicutes	c_Clostridia	o_Oscillospirales	f_Oscillospiraceae	g_NK4A214_group	Yes	Inf	TRUE	TRUE	TRUE	TRUE	-0.857518	0 (-1.7, 0)	0 (0, 0)
CC017xCC004	p_Firmicutes	c_Clostridia	o_Peptostreptococcales-Tissierellales	f_Anaerovoracaceae	g_Anaerovorax	Yes	Inf	TRUE	TRUE	TRUE	TRUE	-0.861144	0 (-2.09, 0)	0 (0, 0)
CC051xCC041	p_Firmicutes	c_Clostridia	o_Lachnospirales	f_Lachnospiraceae	g_[Eubacterium]_ventriosum_group	Yes	Inf	TRUE	TRUE	TRUE	TRUE	-0.923104	0 (-1.91, 0)	0 (0, 0)
CC017xCC004	p_Firmicutes	c_Clostridia	o_Lachnospirales	f_Lachnospiraceae	g_Tuzzerella	Yes	Inf	TRUE	TRUE	TRUE	TRUE	-1.00093	-1.05 (-1.72, -0.0908)	0 (0, 0)
CC017xCC004	p_Firmicutes	c_Clostridia	o_Lachnospirales	f_Lachnospiraceae	g_Lachnospiraceae_FCS020_group	Yes	Inf	TRUE	TRUE	TRUE	TRUE	-1.006	-0.936 (-1.7, -0.432)	0 (0, 0)
CC011xCC001	p_Firmicutes	c_Clostridia	o_Oscillospirales	f_UCG-010	g_UCG-010	Yes	Inf	TRUE	TRUE	TRUE	TRUE	-1.0092	0 (-2.22, 0)	0 (0, 0)
CC001xCC011	p_Proteobacteria	c_Gammaproteobacteria	o_Burkholderiales	f_Sutterellaceae	g_Parasutterella	Yes	Inf	TRUE	TRUE	TRUE	TRUE	-1.0115	0 (-2.13, 0)	0 (0, 0)
CC011xCC001	p_Firmicutes	c_Bacilli	o_RF39	f_RF39	g_RF39	Yes	Inf	TRUE	TRUE	TRUE	TRUE	-1.01506	-0.908 (-1.81, -0.657)	0 (0, 0)
CC001xCC011	p_Firmicutes	c_Clostridia	o_Peptostreptococcales-Tissierellales	f_Anaerovoracaceae	g_Anaerovorax	Yes	Inf	TRUE	TRUE	TRUE	TRUE	-1.04418	0 (-2.99, 0)	0 (0, 0)
CC011xCC001	p_Firmicutes	c_Clostridia	o_Oscillospirales	f_Butyricicoccaceae	g_UCG-009	Yes	Inf	TRUE	TRUE	TRUE	TRUE	-1.07172	-1.23 (-1.66, -0.549)	0 (0, 0)
CC017xCC004	p_Firmicutes	c_Clostridia	o_Oscillospirales	f_Ruminococcaceae	g_Anaerotruncus	Yes	Inf	TRUE	TRUE	TRUE	TRUE	-1.09584	-0.838 (-2.03, -0.115)	0 (0, 0)
CC011xCC001	p_Firmicutes	c_Clostridia	o_Lachnospirales	f_Lachnospiraceae	g_ASF356	Yes	Inf	TRUE	TRUE	TRUE	TRUE	-1.12079	-1.41 (-1.66, -0.0977)	0 (0, 0)
CC011xCC001	p_Patescibacteria	c_Saccharimonadia	o_Saccharimonadales	f_Saccharimonadaceae	g_Candidatus_Saccharimonas	Yes	Inf	TRUE	TRUE	TRUE	TRUE	-1.14855	-0.633 (-2.25, 0)	0 (0, 0)
CC041xCC051	p_Firmicutes	c_Clostridia	o_Oscillospirales	f_UCG-010	g_UCG-010	Yes	Inf	TRUE	TRUE	TRUE	TRUE	-1.21439	0 (-2.6, 0)	0 (0, 0)
CC041xCC051	p_Firmicutes	c_Clostridia	o_Lachnospirales	f_Lachnospiraceae	g_[Eubacterium]_xylanophilum_group	No	32	FALSE	FALSE	TRUE	TRUE	-1.24853	-0.808 (-1.23, -0.171)	0.317 (-0.196, 0.89)
CC004xCC017	p_Firmicutes	c_Clostridia	o_Oscillospirales	f_Butyricicoccaceae	g_UCG-009	Yes	Inf	TRUE	TRUE	TRUE	TRUE	-1.33231	-1.47 (-2.5, 0)	0 (0, 0)
CC011xCC001	p_Firmicutes	c_Clostridia	o_Oscillospirales	f_Ruminococcaceae	f_Ruminococcaceae_f_	Yes	Inf	TRUE	TRUE	TRUE	TRUE	-1.34206	-0.801 (-2.91, 0)	0 (0, 0)
CC011xCC001	p_Firmicutes	c_Clostridia	o_Oscillospirales	f_Oscillospiraceae	g_NK4A214_group	Yes	Inf	TRUE	TRUE	TRUE	TRUE	-1.45168	-1.66 (-2.71, 0)	0 (0, 0)
CC017xCC004	p_Firmicutes	c_Clostridia	o_Lachnospirales	f_Lachnospiraceae	g_Lachnospiraceae_UCG-006	Yes	Inf	TRUE	TRUE	TRUE	TRUE	-1.45671	-1.92 (-2.03, 0)	0 (0, 0)
CC051xCC041	p_Firmicutes	c_Clostridia	o_Oscillospirales	f_Butyricicoccaceae	g_UCG-009	Yes	Inf	TRUE	TRUE	TRUE	TRUE	-1.47367	-1.91 (-2.1, -1.03)	0 (0, 0)
CC017xCC004	p_Proteobacteria	c_Alphaproteobacteria	o_Rhodospirillales	f_uncultured	f_uncultured_g_uncultured	Yes	Inf	TRUE	TRUE	TRUE	TRUE	-1.49317	-1.92 (-2.64, -0.0493)	0 (0, 0)
CC011xCC001	p_Firmicutes	c_Clostridia	o_Peptococcales	f_Peptococcaceae	g_Peptococcus	Yes	Inf	TRUE	TRUE	TRUE	TRUE	-1.94304	-1.73 (-2.28, -1.57)	0 (0, 0)
CC051xCC041	p_Verrucomicrobiota	c_Verrucomicrobiae	o_Verrucomicrobiales	f_Akkermansiaceae	g_Akkermansia	No	39	TRUE	TRUE	TRUE	TRUE	-2.38114	0 (0, 0)	2.61 (1.24, 2.91)
CC011xCC001	p_Bacteroidota	c_Bacteroidia	o_Bacteroidales	f_Tannerellaceae	f_Tannerellaceae_f_	No	32	FALSE	TRUE	TRUE	TRUE	-2.70306	-0.677 (-0.95, 0.831)	3 (2.52, 3.27)
CC017xCC004	p_Firmicutes	c_Bacilli	o_Acholeplasmatales	f_Acholeplasmataceae	g_Anaeroplasma	No	20	FALSE	TRUE	TRUE	TRUE	-3.51507	0.379 (-1.36, 0.787)	3.36 (3.13, 3.51)

## Sheet: Supplemental Table 8
Supplemental Table 8: Differential ASV abundance in LP diet compared to mouse control diet for each cross
							Structural	ANCOM	Detection threshold				CLR	Treatment diet	Control diet
Cross	Phylum	Class	Order	Family	Genus	ASV ID	zero	W	W0.9	W0.8	W0.7	W0.6	effect size	Median (25th, 75th)	Median (25th, 75th)
CC051xCC041	p_Firmicutes	c_Clostridia	o_Lachnospirales	f_Lachnospiraceae	g_Lachnospiraceae_NK4A136_group	439d50957550cf8d0ba9ec157ae7e4fa	No	145	TRUE	TRUE	TRUE	TRUE	2.27283	2.5 (2.24, 2.64)	0 (0, 0.249)
CC041xCC051	p_Bacteroidota	c_Bacteroidia	o_Bacteroidales	f_Rikenellaceae	g_Alistipes	13924e5b99b43a4631113c466b3c8ed0	No	139	TRUE	TRUE	TRUE	TRUE	2.22424	2.97 (2.06, 3.03)	0 (0, 0)
CC011xCC001	p_Bacteroidota	c_Bacteroidia	o_Bacteroidales	f_Prevotellaceae	g_Alloprevotella	697365e05feabbfef78fced68584d036	No	156	FALSE	TRUE	TRUE	TRUE	2.04188	2.8 (2.61, 2.99)	0 (0, 0)
CC011xCC001	p_Bacteroidota	c_Bacteroidia	o_Bacteroidales	f_Rikenellaceae	g_Alistipes	13924e5b99b43a4631113c466b3c8ed0	No	168	TRUE	TRUE	TRUE	TRUE	1.6661	2.08 (1.31, 2.45)	0 (0, 0)
CC017xCC004	p_Bacteroidota	c_Bacteroidia	o_Bacteroidales	f_Muribaculaceae	g_Muribaculaceae	f605da4331416bedf7402306d8e39546	Yes	Inf	TRUE	TRUE	TRUE	TRUE	1.64909	1.83 (1.47, 2.04)	0 (0, 0)
CC004xCC017	p_Desulfobacterota	c_Desulfovibrionia	o_Desulfovibrionales	f_Desulfovibrionaceae	g_Desulfovibrio	3f3036126bf5804f96ce4da41ea1f5f0	No	83	FALSE	FALSE	TRUE	TRUE	1.60858	1.82 (0, 2.54)	0 (0, 0)
CC051xCC041	p_Firmicutes	c_Clostridia	o_Lachnospirales	f_Lachnospiraceae	g_Lachnospiraceae_NK4A136_group	a6fc8bc678cb9da06b6394db5d97e602	No	144	TRUE	TRUE	TRUE	TRUE	1.55621	1.46 (1.19, 2.15)	0 (0, 0)
CC017xCC004	p_Bacteroidota	c_Bacteroidia	o_Bacteroidales	f_Muribaculaceae	g_Muribaculaceae	bfa198cd2bb8b85c7968584c8f6f6587	Yes	Inf	TRUE	TRUE	TRUE	TRUE	1.52612	1.67 (1.55, 1.74)	0 (0, 0)
CC051xCC041	p_Bacteroidota	c_Bacteroidia	o_Bacteroidales	f_Bacteroidaceae	g_Bacteroides	cf45fa41a94d8f5741f8ffc8a6a91094	Yes	Inf	TRUE	TRUE	TRUE	TRUE	1.45077	0.971 (0, 2.5)	0 (0, 0)
CC001xCC011	p_Bacteroidota	c_Bacteroidia	o_Bacteroidales	f_Bacteroidaceae	g_Bacteroides	7ce08ea117b1819c582d34babf8cb08c	Yes	Inf	TRUE	TRUE	TRUE	TRUE	1.42557	1.73 (0, 2.79)	0 (0, 0)
CC051xCC041	p_Bacteroidota	c_Bacteroidia	o_Bacteroidales	f_Bacteroidaceae	g_Bacteroides	943af1fc6f19be25883c03bc0e7fa0a8	Yes	Inf	TRUE	TRUE	TRUE	TRUE	1.19184	0.742 (0, 2.43)	0 (0, 0)
CC017xCC004	p_Firmicutes	c_Clostridia	o_Oscillospirales	f_Butyricicoccaceae	g_UCG-009	6205ababe0ecdd3f7e103736f752bf82	Yes	Inf	TRUE	TRUE	TRUE	TRUE	1.15592	0 (0, 0)	-1.14 (-2.29, 0)
CC051xCC041	p_Desulfobacterota	c_Desulfovibrionia	o_Desulfovibrionales	f_Desulfovibrionaceae	g_Desulfovibrio	3f3036126bf5804f96ce4da41ea1f5f0	Yes	Inf	TRUE	TRUE	TRUE	TRUE	1.10726	0.79 (0, 2.28)	0 (0, 0)
CC001xCC011	p_Bacteroidota	c_Bacteroidia	o_Bacteroidales	f_Rikenellaceae	g_Alistipes	50d05ab2012c781eb95be3498290a4d8	Yes	Inf	TRUE	TRUE	TRUE	TRUE	1.09905	0.386 (0, 2.38)	0 (0, 0)
CC011xCC001	p_Firmicutes	c_Clostridia	o_Lachnospirales	f_Lachnospiraceae	f_Lachnospiraceae_g_uncultured	eac1902e4cada3a2d0cdcfeaeb749412	Yes	Inf	TRUE	TRUE	TRUE	TRUE	1.06814	0 (0, 0)	-0.521 (-2.31, 0)
CC051xCC041	p_Firmicutes	c_Clostridia	o_Lachnospirales	f_Lachnospiraceae	g_Lachnospiraceae_NK4A136_group	97476237a7d1d8bda9e22129177597be	No	111	FALSE	FALSE	TRUE	TRUE	1.04697	1.35 (-0.00811, 2.35)	0 (0, 0)
CC011xCC001	p_Firmicutes	c_Clostridia	o_Lachnospirales	f_Lachnospiraceae	f_Lachnospiraceae_g_uncultured	1e7cc4d0e32f72fc7c4b8dd47454a45b	Yes	Inf	TRUE	TRUE	TRUE	TRUE	0.949295	0 (0, 0)	-0.989 (-1.78, 0)
CC017xCC004	p_Firmicutes	c_Clostridia	o_Clostridia_vadinBB60_group	f_Clostridia_vadinBB60_group	g_Clostridia_vadinBB60_group	7b310e58a0e8bfd8b1ffe667636ea64b	Yes	Inf	TRUE	TRUE	TRUE	TRUE	0.940626	0.549 (0, 1.64)	0 (0, 0)
CC004xCC017	p_Firmicutes	c_Clostridia	o_Oscillospirales	f_Oscillospiraceae	g_Oscillibacter	a995a21dcd8af54e8df159f2956b62ca	Yes	Inf	TRUE	TRUE	TRUE	TRUE	0.851598	0 (0, 0)	-0.949 (-1.4, -0.141)
CC004xCC017	p_Proteobacteria	c_Alphaproteobacteria	o_Rhodospirillales	f_uncultured	f_uncultured_g_uncultured	2c57688ce780f068e1ea7591ee9615de	Yes	Inf	TRUE	TRUE	TRUE	TRUE	0.838591	0.691 (0.346, 0.746)	0 (0, 0)
CC051xCC041	p_Firmicutes	c_Clostridia	o_Clostridia_vadinBB60_group	f_Clostridia_vadinBB60_group	g_Clostridia_vadinBB60_group	049a0af2f2d9af0cdc01db8d2d537ede	No	140	FALSE	TRUE	TRUE	TRUE	0.829262	0.912 (0.676, 1.33)	0 (0, 0)
CC017xCC004	p_Bacteroidota	c_Bacteroidia	o_Bacteroidales	f_Muribaculaceae	g_Muribaculaceae	cb79cc32aff693059f5a2c54544622d0	Yes	Inf	TRUE	TRUE	TRUE	TRUE	0.827287	1.18 (0.161, 1.39)	0 (0, 0)
CC017xCC004	p_Firmicutes	c_Clostridia	o_Clostridia_vadinBB60_group	f_Clostridia_vadinBB60_group	g_Clostridia_vadinBB60_group	89461090367ede7148596c98650c81a0	Yes	Inf	TRUE	TRUE	TRUE	TRUE	0.824751	0 (0, 0)	-0.735 (-1.65, 0)
CC017xCC004	p_Firmicutes	c_Clostridia	o_Lachnospirales	f_Lachnospiraceae	g_Lachnospiraceae_UCG-001	68de090a4d19aca86904eefd034f50ec	Yes	Inf	TRUE	TRUE	TRUE	TRUE	0.820094	1.28 (0, 1.39)	0 (0, 0)
CC004xCC017	p_Firmicutes	c_Clostridia	o_Oscillospirales	f_Oscillospiraceae	g_Oscillibacter	419bde7d5c75438f0914d99d744442c2	Yes	Inf	TRUE	TRUE	TRUE	TRUE	0.812287	0 (0, 0)	-0.611 (-1.22, -0.0809)
CC001xCC011	p_Firmicutes	c_Clostridia	o_Lachnospirales	f_Lachnospiraceae	f_Lachnospiraceae_g_uncultured	99449b81d735d78c4ef213e033df6e4a	Yes	Inf	TRUE	TRUE	TRUE	TRUE	0.797422	0 (0, 0)	-0.85 (-1.32, 0)
CC001xCC011	p_Bacteroidota	c_Bacteroidia	o_Bacteroidales	f_Rikenellaceae	g_Alistipes	4cd199ee65d4bdaa8d01920ebae6cefa	Yes	Inf	TRUE	TRUE	TRUE	TRUE	0.792282	0.153 (0, 1.55)	0 (0, 0)
CC041xCC051	p_Firmicutes	c_Clostridia	o_Lachnospirales	f_Lachnospiraceae	f_Lachnospiraceae_f_	c80ade683d625130ff00de9953fa1abb	Yes	Inf	TRUE	TRUE	TRUE	TRUE	0.736462	0 (0, 0)	-0.671 (-1.36, 0)
CC004xCC017	p_Firmicutes	c_Clostridia	o_Oscillospirales	f_Oscillospiraceae	g_NK4A214_group	84325ccb16bc7ef10a2fa746e9396009	Yes	Inf	TRUE	TRUE	TRUE	TRUE	0.719771	0 (0, 0)	-0.503 (-1.35, 0)
CC004xCC017	p_Firmicutes	c_Clostridia	o_Lachnospirales	f_Lachnospiraceae	g_Lachnoclostridium	1865b28ea8a5a903a7bfe36fb1f97fbe	Yes	Inf	TRUE	TRUE	TRUE	TRUE	0.719676	0 (0, 0)	0 (-1.52, 0)
CC051xCC041	p_Firmicutes	c_Bacilli	o_Erysipelotrichales	f_Erysipelotrichaceae	g_Faecalibaculum	ccfbd37a28e2e9ef8c33001bc6538143	Yes	Inf	TRUE	TRUE	TRUE	TRUE	0.712157	0 (0, 0)	-0.69 (-1.43, -0.166)
CC017xCC004	p_Bacteroidota	c_Bacteroidia	o_Bacteroidales	f_Muribaculaceae	g_Muribaculaceae	cc91e4c65af9c2fac1de7bbc7e29b31e	Yes	Inf	TRUE	TRUE	TRUE	TRUE	0.710524	0.555 (0.549, 0.731)	0 (0, 0)
CC051xCC041	p_Firmicutes	c_Clostridia	o_Lachnospirales	f_Lachnospiraceae	f_Lachnospiraceae_g_uncultured	eac1902e4cada3a2d0cdcfeaeb749412	Yes	Inf	TRUE	TRUE	TRUE	TRUE	0.680657	0 (0, 0)	0 (-1.43, 0)
CC051xCC041	p_Firmicutes	c_Clostridia	o_Clostridia_vadinBB60_group	f_Clostridia_vadinBB60_group	g_Clostridia_vadinBB60_group	c644f03f0bb50331b3b17a9225de4b03	Yes	Inf	TRUE	TRUE	TRUE	TRUE	0.680536	0 (0, 0)	-0.272 (-1.28, 0)
CC004xCC017	p_Firmicutes	c_Clostridia	o_Lachnospirales	f_Lachnospiraceae	f_Lachnospiraceae_f_	17d468c333a9bce7c1fcebde43d34352	Yes	Inf	TRUE	TRUE	TRUE	TRUE	0.664183	0 (0, 0)	-0.352 (-1.41, 0)
CC051xCC041	p_Firmicutes	c_Clostridia	o_Lachnospirales	f_Lachnospiraceae	f_Lachnospiraceae_g_uncultured	05da81d9b7badb602f08ae6701d1be8f	Yes	Inf	TRUE	TRUE	TRUE	TRUE	0.663409	0 (0, 0)	-0.378 (-1.07, 0)
CC041xCC051	p_Firmicutes	c_Clostridia	o_Lachnospirales	f_Lachnospiraceae	g_Lachnospiraceae_NK4A136_group	a104baddacf213f9939c1925f99b0dee	Yes	Inf	TRUE	TRUE	TRUE	TRUE	0.650866	0 (0, 0)	-0.726 (-0.814, -0.614)
CC004xCC017	p_Firmicutes	c_Clostridia	o_Lachnospirales	f_Lachnospiraceae	f_Lachnospiraceae_f_	a0062f16a6997d75f07fcd66966f85b4	Yes	Inf	TRUE	TRUE	TRUE	TRUE	0.628047	0 (0, 0)	0 (-0.928, 0)
CC051xCC041	p_Firmicutes	c_Clostridia	o_Lachnospirales	f_Lachnospiraceae	f_Lachnospiraceae_f_	d14a5d56a6d37318881cf4396c497dec	No	111	FALSE	FALSE	TRUE	TRUE	0.610341	0.747 (0.228, 0.82)	0 (0, 0)
CC041xCC051	p_Firmicutes	c_Clostridia	o_Lachnospirales	f_Lachnospiraceae	f_Lachnospiraceae_f_	0ef884db90fccec6441ac0693ee5d333	Yes	Inf	TRUE	TRUE	TRUE	TRUE	0.597163	0 (0, 0)	-0.169 (-1, 0)
CC011xCC001	p_Firmicutes	c_Clostridia	o_Lachnospirales	f_Lachnospiraceae	f_Lachnospiraceae_f_	6e62e2614c07337f4a194a605cbcc040	Yes	Inf	TRUE	TRUE	TRUE	TRUE	0.592445	0.147 (0, 0.461)	0 (0, 0)
CC004xCC017	p_Firmicutes	c_Clostridia	o_Lachnospirales	f_Lachnospiraceae	g_Lachnospiraceae_UCG-006	53b3f4a0b8ac2c25e81446503d9dc47c	Yes	Inf	TRUE	TRUE	TRUE	TRUE	0.590975	0 (0, 0)	-0.455 (-0.945, 0)
CC041xCC051	p_Firmicutes	c_Clostridia	o_Lachnospirales	f_Lachnospiraceae	g_Lachnospiraceae_NK4A136_group	c23fcaaad8970e309ec9ecd8179f07d4	Yes	Inf	TRUE	TRUE	TRUE	TRUE	0.582114	0 (0, 0.832)	0 (0, 0)
CC004xCC017	p_Firmicutes	c_Clostridia	o_Lachnospirales	f_Lachnospiraceae	f_Lachnospiraceae_f_	2dbbbdbe9e8c58da65c23e6a65a52be7	Yes	Inf	TRUE	TRUE	TRUE	TRUE	0.549141	0 (0, 0)	0 (-1.24, 0)
CC017xCC004	p_Firmicutes	c_Clostridia	o_Clostridia_vadinBB60_group	f_Clostridia_vadinBB60_group	g_Clostridia_vadinBB60_group	b6e9e76caeb6330b6906faab44a26a16	Yes	Inf	TRUE	TRUE	TRUE	TRUE	0.523935	0 (0, 0)	-0.329 (-1.04, 0)
CC017xCC004	p_Firmicutes	c_Clostridia	o_Oscillospirales	f_Oscillospiraceae	g_Oscillibacter	9f9530608fc09f599eb3b54bc742fbd2	Yes	Inf	TRUE	TRUE	TRUE	TRUE	0.522817	0 (0, 0)	-0.58 (-0.587, 0)
CC004xCC017	p_Firmicutes	c_Clostridia	o_Oscillospirales	f_Ruminococcaceae	g_Incertae_Sedis	098b46f5864965e78278a718a02be6a6	Yes	Inf	TRUE	TRUE	TRUE	TRUE	0.521512	0 (0, 0)	-0.278 (-0.437, -0.0251)
CC041xCC051	p_Firmicutes	c_Clostridia	o_Lachnospirales	f_Lachnospiraceae	g_Lachnospiraceae_NK4A136_group	37dea5423d011437a23e4afcf67516ff	Yes	Inf	TRUE	TRUE	TRUE	TRUE	0.4981	0 (0, 1.12)	0 (0, 0)
CC004xCC017	p_Firmicutes	c_Clostridia	o_Oscillospirales	f_Ruminococcaceae	f_Ruminococcaceae_g_uncultured	3530e28c1cbd9cf7a277c29b7421387c	Yes	Inf	TRUE	TRUE	TRUE	TRUE	0.484539	0 (0, 0)	0 (-1.05, 0)
CC017xCC004	p_Firmicutes	c_Clostridia	o_Lachnospirales	f_Lachnospiraceae	g_ASF356	f92a5ef5681f08cb5c58fe2dc63b9b86	Yes	Inf	TRUE	TRUE	TRUE	TRUE	0.478592	0.649 (0, 0.714)	0 (0, 0)
CC004xCC017	p_Firmicutes	c_Bacilli	o_Erysipelotrichales	f_Erysipelotrichaceae	g_Faecalibaculum	ccfbd37a28e2e9ef8c33001bc6538143	No	67	FALSE	FALSE	FALSE	TRUE	0.476609	0.123 (-0.201, 0.493)	0 (-0.207, 0)
CC001xCC011	p_Firmicutes	c_Clostridia	o_Lachnospirales	f_Lachnospiraceae	f_Lachnospiraceae_g_uncultured	05da81d9b7badb602f08ae6701d1be8f	Yes	Inf	TRUE	TRUE	TRUE	TRUE	0.47128	0 (0, 0)	0 (-0.583, 0)
CC001xCC011	p_Firmicutes	c_Clostridia	o_Lachnospirales	f_Lachnospiraceae	f_Lachnospiraceae_g_uncultured	886a82f30affdf50ff62c8f531ccd949	Yes	Inf	TRUE	TRUE	TRUE	TRUE	0.451751	0 (0, 0)	-0.00557 (-0.659, 0)
CC051xCC041	p_Firmicutes	c_Bacilli	o_Lactobacillales	f_Lactobacillaceae	g_Lactobacillus	19548842105e4fa334b7592720b8709d	Yes	Inf	TRUE	TRUE	TRUE	TRUE	0.451622	0 (0, 0)	-0.218 (-0.937, 0)
CC004xCC017	p_Firmicutes	c_Clostridia	o_Lachnospirales	f_Lachnospiraceae	f_Lachnospiraceae_g_uncultured	406fb5e58bcafdf6306da018d02315f5	Yes	Inf	TRUE	TRUE	TRUE	TRUE	0.443206	0 (0, 0)	0 (-0.832, 0)
CC004xCC017	p_Firmicutes	c_Clostridia	o_Lachnospirales	f_Lachnospiraceae	f_Lachnospiraceae_f_	0cc1c9f9983fd964e0840296480fee1c	Yes	Inf	TRUE	TRUE	TRUE	TRUE	0.440012	0 (0, 0)	0 (-0.466, 0)
CC051xCC041	p_Firmicutes	c_Clostridia	o_Clostridia_vadinBB60_group	f_Clostridia_vadinBB60_group	g_Clostridia_vadinBB60_group	f2d369b33e70aaf61cc0e38e03898ee4	Yes	Inf	TRUE	TRUE	TRUE	TRUE	0.425294	0 (0, 0)	0 (-0.605, 0)
CC017xCC004	p_Firmicutes	c_Clostridia	o_Lachnospirales	f_Lachnospiraceae	g_Lachnospiraceae_NK4A136_group	97476237a7d1d8bda9e22129177597be	Yes	Inf	TRUE	TRUE	TRUE	TRUE	0.417397	0.313 (0, 0.429)	0 (0, 0)
CC011xCC001	p_Firmicutes	c_Clostridia	o_Lachnospirales	f_Lachnospiraceae	g_Lachnospiraceae_NK4A136_group	69d4432a90b13b144872916d141ac8a1	Yes	Inf	TRUE	TRUE	TRUE	TRUE	0.370833	0 (0, 0.595)	0 (0, 0)
CC004xCC017	p_Firmicutes	c_Clostridia	o_Lachnospirales	f_Lachnospiraceae	g_Lachnospiraceae_NK4A136_group	66a94e23c1d881388f60d7996d8cdbb9	Yes	Inf	TRUE	TRUE	TRUE	TRUE	0.361828	0 (0, 0)	0 (-0.767, 0)
CC051xCC041	p_Firmicutes	c_Clostridia	o_Lachnospirales	f_Lachnospiraceae	g_Lachnospiraceae_UCG-001	6743dfef2d672850895cafe85601a19b	Yes	Inf	TRUE	TRUE	TRUE	TRUE	0.342435	0 (0, 0)	0 (-0.531, 0)
CC051xCC041	p_Firmicutes	c_Bacilli	o_RF39	f_RF39	g_RF39	c2a7ef3aa72b9200d0c933ac70e98bf6	Yes	Inf	TRUE	TRUE	TRUE	TRUE	0.338722	0 (0, 0)	0 (0, 0)
CC051xCC041	p_Firmicutes	c_Clostridia	o_Lachnospirales	f_Lachnospiraceae	g_Blautia	d9dc12d391c873a539b5441b852ab5f2	Yes	Inf	TRUE	TRUE	TRUE	TRUE	0.276767	0 (0, 0)	0 (-0.802, 0)
CC051xCC041	p_Bacteroidota	c_Bacteroidia	o_Bacteroidales	f_Muribaculaceae	g_Muribaculaceae	3be2dd4458fd1bd2e98eba55612030d4	Yes	Inf	TRUE	TRUE	TRUE	TRUE	0.253969	0 (0, 0)	0 (-0.349, 0)
CC041xCC051	p_Bacteroidota	c_Bacteroidia	o_Bacteroidales	f_Rikenellaceae	g_Alistipes	e0eb7851d97f0ab5ebea96a43dc266ae	Yes	Inf	TRUE	TRUE	TRUE	TRUE	0.250891	0 (0, 1.37)	0 (0, 0)
CC004xCC017	p_Firmicutes	c_Clostridia	o_Clostridia_UCG-014	f_Clostridia_UCG-014	g_Clostridia_UCG-014	121fc52ad0ace01ebac35324217946f2	Yes	Inf	TRUE	TRUE	TRUE	TRUE	0.199554	0 (0, 0)	0 (-0.102, 0)
CC004xCC017	p_Firmicutes	c_Clostridia	o_Oscillospirales	f_Oscillospiraceae	g_Oscillibacter	97a73c8bd81a4a687161865f64f903f7	Yes	Inf	TRUE	TRUE	TRUE	TRUE	0.191865	0 (0, 0)	0 (-0.337, 0)
CC051xCC041	p_Firmicutes	c_Clostridia	o_Clostridia_UCG-014	f_Clostridia_UCG-014	g_Clostridia_UCG-014	c7dda35cc8f173836e1390b78f2a21bf	Yes	Inf	TRUE	TRUE	TRUE	TRUE	0.179294	0 (0, 0)	0 (-0.275, 0)
CC051xCC041	p_Firmicutes	c_Clostridia	o_Lachnospirales	f_Lachnospiraceae	f_Lachnospiraceae_g_uncultured	83b874b884d48f54f545a22260046d09	Yes	Inf	TRUE	TRUE	TRUE	TRUE	0.141271	0 (0, 0)	0 (-0.379, 0)
CC011xCC001	p_Firmicutes	c_Clostridia	o_Lachnospirales	f_Lachnospiraceae	g_[Eubacterium]_xylanophilum_group	97060a9ce0034c27ea594dbf26977453	No	121	FALSE	FALSE	FALSE	TRUE	0.119587	-0.0776 (-0.721, 0.434)	0 (0, 0)
CC051xCC041	p_Firmicutes	c_Clostridia	o_Lachnospirales	f_Lachnospiraceae	g_Roseburia	a8715cf7727469e18663b5b614290a0f	Yes	Inf	TRUE	TRUE	TRUE	TRUE	0.113508	0 (0, 0)	0 (-0.193, 0)
CC051xCC041	p_Firmicutes	c_Clostridia	o_Lachnospirales	f_Lachnospiraceae	f_Lachnospiraceae_f_	a342ff68d292a712632a40fe77bb7a18	Yes	Inf	TRUE	TRUE	TRUE	TRUE	0.101147	0.0633 (0, 0.593)	0 (0, 0)
CC051xCC041	p_Bacteroidota	c_Bacteroidia	o_Bacteroidales	f_Rikenellaceae	g_Rikenella	046714ee7ec0b4c767c2ca34dc6350fc	Yes	Inf	TRUE	TRUE	TRUE	TRUE	0.090304	0 (-0.00381, 0.268)	0 (0, 0)
CC004xCC017	p_Firmicutes	c_Clostridia	o_Oscillospirales	f_Ruminococcaceae	g_Anaerotruncus	3a92e955ae4cc5e431ebf6ea52e3e4bc	Yes	Inf	TRUE	TRUE	TRUE	TRUE	0.0742113	0 (0, 0)	0 (-0.133, 0.00534)
CC017xCC004	p_Firmicutes	c_Clostridia	o_Oscillospirales	f_Oscillospiraceae	f_Oscillospiraceae_g_uncultured	66d555d6f1ce5195a0b402e810b81235	Yes	Inf	TRUE	TRUE	TRUE	TRUE	0.063761	0.161 (-0.138, 0.166)	0 (0, 0)
CC011xCC001	p_Bacteroidota	c_Bacteroidia	o_Bacteroidales	f_Muribaculaceae	g_Muribaculaceae	7641faf39dc122e86e09893c47845c8e	No	133	FALSE	FALSE	TRUE	TRUE	0.043523	0.117 (-0.173, 0.426)	0 (0, 0)
CC011xCC001	p_Proteobacteria	c_Alphaproteobacteria	o_Rhodospirillales	f_uncultured	f_uncultured_g_uncultured	384780748166143a8fbdc52d6487744b	Yes	Inf	TRUE	TRUE	TRUE	TRUE	0.0198864	0 (0, 0.278)	0 (0, 0)
CC004xCC017	p_Firmicutes	c_Clostridia	o_Lachnospirales	f_Lachnospiraceae	f_Lachnospiraceae_g_uncultured	0b3b377749d5572d953260a7bbb5508d	Yes	Inf	TRUE	TRUE	TRUE	TRUE	0.0112138	0 (0, 0)	0 (0, 0.149)
CC051xCC041	p_Firmicutes	c_Clostridia	o_Lachnospirales	f_Lachnospiraceae	g_Roseburia	61a894b6e2ba44f438f015bfce5dc814	Yes	Inf	TRUE	TRUE	TRUE	TRUE	-0.00548814	0 (0, 0)	0 (0, 0.537)
CC051xCC041	p_Firmicutes	c_Clostridia	o_Lachnospirales	f_Lachnospiraceae	g_Roseburia	2cc5dee020463d13f3c4c1cc3a023801	Yes	Inf	TRUE	TRUE	TRUE	TRUE	-0.00657928	0 (-0.122, 0.204)	0 (0, 0)
CC051xCC041	p_Firmicutes	c_Clostridia	o_Oscillospirales	f_Oscillospiraceae	f_Oscillospiraceae_f_	88c7fff4c583ab4355f165393e16a4db	Yes	Inf	TRUE	TRUE	TRUE	TRUE	-0.0080112	0 (0, 0)	0 (-0.00969, 0.0252)
CC011xCC001	p_Firmicutes	c_Clostridia	o_Oscillospirales	f_Oscillospiraceae	g_Colidextribacter	ded78c39d691c55a329a1a728a3a0da7	Yes	Inf	TRUE	TRUE	TRUE	TRUE	-0.022508	0 (0, 0.0017)	0 (0, 0)
CC001xCC011	p_Bacteroidota	c_Bacteroidia	o_Bacteroidales	f_Muribaculaceae	g_Muribaculaceae	e1ff7124b2ae8f7945a3bdc17db55d09	Yes	Inf	TRUE	TRUE	TRUE	TRUE	-0.0355993	0 (0, 0)	0.147 (-0.263, 0.388)
CC051xCC041	p_Firmicutes	c_Clostridia	o_Oscillospirales	f_Oscillospiraceae	f_Oscillospiraceae_g_uncultured	bbec95242d321e0bbff9160f6b10350c	Yes	Inf	TRUE	TRUE	TRUE	TRUE	-0.0397244	0 (0, 0)	0 (-0.264, 0.216)
CC041xCC051	p_Firmicutes	c_Clostridia	o_Lachnospirales	f_Lachnospiraceae	g_Lachnospiraceae_NK4A136_group	cdeef98e74adf31154afbc5e3b7a867f	Yes	Inf	TRUE	TRUE	TRUE	TRUE	-0.0505497	0 (0, 0)	0.101 (0, 0.292)
CC004xCC017	p_Firmicutes	c_Clostridia	o_Lachnospirales	f_Lachnospiraceae	g_Lachnospiraceae_NK4A136_group	69d4432a90b13b144872916d141ac8a1	Yes	Inf	TRUE	TRUE	TRUE	TRUE	-0.0522273	0 (0, 0)	0 (0, 0)
CC051xCC041	p_Firmicutes	c_Clostridia	o_Lachnospirales	f_Lachnospiraceae	f_Lachnospiraceae_f_	16fb9a7da7c19a7fd0ed1f125e25f9cc	No	97	FALSE	FALSE	FALSE	TRUE	-0.0545642	0 (-0.24, 0)	-0.38 (-0.533, 0.298)
CC041xCC051	p_Firmicutes	c_Clostridia	o_Lachnospirales	f_Lachnospiraceae	f_Lachnospiraceae_f_	6e62e2614c07337f4a194a605cbcc040	Yes	Inf	TRUE	TRUE	TRUE	TRUE	-0.0824815	0 (0, 0)	0 (0, 0)
CC017xCC004	p_Firmicutes	c_Clostridia	o_Clostridia_vadinBB60_group	f_Clostridia_vadinBB60_group	g_Clostridia_vadinBB60_group	a4029562d6d3d78f1115b42280730fbe	Yes	Inf	TRUE	TRUE	TRUE	TRUE	-0.0999883	0 (-0.202, 0.495)	0 (0, 0)
CC011xCC001	p_Firmicutes	c_Clostridia	o_Lachnospirales	f_Lachnospiraceae	g_Lachnospiraceae_NK4A136_group	c23fcaaad8970e309ec9ecd8179f07d4	Yes	Inf	TRUE	TRUE	TRUE	TRUE	-0.122146	0 (0, 0)	0 (0, 0.527)
CC051xCC041	p_Firmicutes	c_Clostridia	o_Clostridia_vadinBB60_group	f_Clostridia_vadinBB60_group	g_Clostridia_vadinBB60_group	7a96c4e8217125368b125c642b3a3ed1	Yes	Inf	TRUE	TRUE	TRUE	TRUE	-0.128496	0 (0, 0)	-0.0218 (-0.26, 0.372)
CC041xCC051	p_Bacteroidota	c_Bacteroidia	o_Bacteroidales	f_Marinifilaceae	g_Odoribacter	494f99e2d1580d64d777d357314ec3cd	Yes	Inf	TRUE	TRUE	TRUE	TRUE	-0.131477	0 (0, 0)	0 (0, 0.952)
CC051xCC041	p_Firmicutes	c_Clostridia	o_Lachnospirales	f_Lachnospiraceae	g_Blautia	270ff03d1764758365f7dd3f1f12d6a9	Yes	Inf	TRUE	TRUE	TRUE	TRUE	-0.143598	0 (-0.19, 0.0575)	0 (0, 0)
CC004xCC017	p_Firmicutes	c_Clostridia	o_Lachnospirales	f_Lachnospiraceae	g_Roseburia	34541e77994dcc221d8c5f4e6f5a159f	Yes	Inf	TRUE	TRUE	TRUE	TRUE	-0.155487	0 (0, 0)	0 (0, 0.693)
CC017xCC004	p_Bacteroidota	c_Bacteroidia	o_Bacteroidales	f_Muribaculaceae	g_Muribaculaceae	be04e7fa0d9adf9f5ba39c9fb02469df	Yes	Inf	TRUE	TRUE	TRUE	TRUE	-0.162437	-0.00628 (-0.0927, 0)	0 (0, 0)
CC011xCC001	p_Firmicutes	c_Clostridia	o_Lachnospirales	f_Lachnospiraceae	g_Lachnoclostridium	71f1b7c853356e6fea6009e80b1dbc75	Yes	Inf	TRUE	TRUE	TRUE	TRUE	-0.169491	0 (-0.155, 0)	0 (0, 0)
CC051xCC041	p_Firmicutes	c_Clostridia	o_Clostridia_vadinBB60_group	f_Clostridia_vadinBB60_group	g_Clostridia_vadinBB60_group	1639fd5eb83d2dae7b1e93b8b7ddf1ac	Yes	Inf	TRUE	TRUE	TRUE	TRUE	-0.183167	0 (0, 0)	0 (-0.0255, 0.46)
CC017xCC004	p_Bacteroidota	c_Bacteroidia	o_Bacteroidales	f_Muribaculaceae	g_Muribaculaceae	7641faf39dc122e86e09893c47845c8e	Yes	Inf	TRUE	TRUE	TRUE	TRUE	-0.189664	0 (-0.426, 0)	0 (0, 0)
CC011xCC001	p_Firmicutes	c_Bacilli	o_RF39	f_RF39	g_RF39	9868d10505ea9432b4cfd9ca02464fed	Yes	Inf	TRUE	TRUE	TRUE	TRUE	-0.195646	0.00113 (-0.872, 0.0721)	0 (0, 0)
CC017xCC004	p_Bacteroidota	c_Bacteroidia	o_Bacteroidales	f_Muribaculaceae	g_Muribaculaceae	85e3d9afbca6474f5038006157f32e67	Yes	Inf	TRUE	TRUE	TRUE	TRUE	-0.198175	0 (-0.325, 0)	0 (0, 0)
CC041xCC051	p_Firmicutes	c_Clostridia	o_Oscillospirales	f_Oscillospiraceae	g_Oscillibacter	5739e34004bc807bfeb44121ed5638c4	Yes	Inf	TRUE	TRUE	TRUE	TRUE	-0.211813	0 (0, 0)	0 (0, 0.574)
CC017xCC004	p_Firmicutes	c_Clostridia	o_Oscillospirales	f_Oscillospiraceae	g_Oscillibacter	419bde7d5c75438f0914d99d744442c2	Yes	Inf	TRUE	TRUE	TRUE	TRUE	-0.226193	-0.458 (-0.528, 0.15)	0 (0, 0)
CC001xCC011	p_Firmicutes	c_Clostridia	o_Lachnospirales	f_Lachnospiraceae	g_Lachnospiraceae_NK4A136_group	a104baddacf213f9939c1925f99b0dee	Yes	Inf	TRUE	TRUE	TRUE	TRUE	-0.253173	0 (-0.38, 0)	0 (0, 0)
CC017xCC004	p_Firmicutes	c_Clostridia	o_Lachnospirales	f_Lachnospiraceae	g_Lachnospiraceae_FCS020_group	84422927c9c8ad07b3269ff1ac536ead	Yes	Inf	TRUE	TRUE	TRUE	TRUE	-0.292397	0.00261 (-1.01, 0.304)	0 (0, 0)
CC011xCC001	p_Firmicutes	c_Clostridia	o_Clostridia_UCG-014	f_Clostridia_UCG-014	g_Clostridia_UCG-014	206c2dced48d57f5e3f7bee8484a58cb	Yes	Inf	TRUE	TRUE	TRUE	TRUE	-0.329938	0 (-0.987, 0)	0 (0, 0)
CC017xCC004	p_Firmicutes	c_Clostridia	o_Oscillospirales	f_Oscillospiraceae	f_Oscillospiraceae_g_uncultured	bbec95242d321e0bbff9160f6b10350c	Yes	Inf	TRUE	TRUE	TRUE	TRUE	-0.333927	-0.325 (-0.559, 0)	0 (0, 0)
CC051xCC041	p_Firmicutes	c_Clostridia	o_Lachnospirales	f_Lachnospiraceae	g_Lachnospiraceae_NK4A136_group	4caa799d999867482ed0911ea9502aa6	Yes	Inf	TRUE	TRUE	TRUE	TRUE	-0.370618	0 (0, 0)	0 (0, 0.672)
CC011xCC001	p_Firmicutes	c_Clostridia	o_Oscillospirales	f_Oscillospiraceae	f_Oscillospiraceae_g_uncultured	e480b9e43c183ff7401b84e909a76351	Yes	Inf	TRUE	TRUE	TRUE	TRUE	-0.382314	-0.00937 (-0.623, 0)	0 (0, 0)
CC017xCC004	p_Firmicutes	c_Clostridia	o_Lachnospirales	f_Lachnospiraceae	g_Lachnospiraceae_NK4A136_group	21e7cd60e99852c30ac4c3c5bde06c7d	Yes	Inf	TRUE	TRUE	TRUE	TRUE	-0.38282	0 (0, 0)	0 (0, 0.565)
CC041xCC051	p_Firmicutes	c_Clostridia	o_Oscillospirales	f_Oscillospiraceae	f_Oscillospiraceae_g_uncultured	ff3655d12a7bfc24d39089e4f048a204	Yes	Inf	TRUE	TRUE	TRUE	TRUE	-0.384099	0 (-0.645, 0)	0 (0, 0)
CC001xCC011	p_Firmicutes	c_Clostridia	o_Lachnospirales	f_Lachnospiraceae	g_[Eubacterium]_xylanophilum_group	97060a9ce0034c27ea594dbf26977453	Yes	Inf	TRUE	TRUE	TRUE	TRUE	-0.39961	0 (-0.6, 0)	0 (0, 0)
CC017xCC004	p_Firmicutes	c_Clostridia	o_Lachnospirales	f_Lachnospiraceae	f_Lachnospiraceae_f_	06d23f1ae3246d4c8169ddf64953aaef	Yes	Inf	TRUE	TRUE	TRUE	TRUE	-0.409386	0 (-1.3, 0)	0 (0, 0)
CC004xCC017	p_Bacteroidota	c_Bacteroidia	o_Bacteroidales	f_Muribaculaceae	g_Muribaculaceae	e1ff7124b2ae8f7945a3bdc17db55d09	Yes	Inf	TRUE	TRUE	TRUE	TRUE	-0.410149	0 (0, 0)	0 (0, 0.864)
CC017xCC004	p_Firmicutes	c_Clostridia	o_Oscillospirales	f_Ruminococcaceae	f_Ruminococcaceae_g_uncultured	7677284a341ef50be3c9a25e8ff40d5b	Yes	Inf	TRUE	TRUE	TRUE	TRUE	-0.4264	-0.449 (-0.661, -0.325)	0 (0, 0)
CC011xCC001	p_Firmicutes	c_Clostridia	o_Clostridia_vadinBB60_group	f_Clostridia_vadinBB60_group	g_Clostridia_vadinBB60_group	c002dfc00b58c235af51caf4d9f0f936	Yes	Inf	TRUE	TRUE	TRUE	TRUE	-0.433968	0 (-0.657, 0)	0 (0, 0)
CC004xCC017	p_Bacteroidota	c_Bacteroidia	o_Bacteroidales	f_Muribaculaceae	g_Muribaculaceae	2b23f1446aae5d9ae2cc3940cf99f931	Yes	Inf	TRUE	TRUE	TRUE	TRUE	-0.461624	0 (0, 0)	0.133 (0, 0.914)
CC004xCC017	p_Bacteroidota	c_Bacteroidia	o_Bacteroidales	f_Marinifilaceae	g_Odoribacter	6c813c5a23b0ff84b663489fbc478163	Yes	Inf	TRUE	TRUE	TRUE	TRUE	-0.463762	0 (-2.36, 0.646)	0 (0, 0)
CC017xCC004	p_Firmicutes	c_Clostridia	o_Clostridia_vadinBB60_group	f_Clostridia_vadinBB60_group	g_Clostridia_vadinBB60_group	35de1608ec2a658047627a87c56ea65b	Yes	Inf	TRUE	TRUE	TRUE	TRUE	-0.472557	-0.559 (-0.786, 0)	0 (0, 0)
CC041xCC051	p_Firmicutes	c_Clostridia	o_Lachnospirales	f_Lachnospiraceae	f_Lachnospiraceae_f_	e5388b2a73b3b237f0dae5069cb60cae	Yes	Inf	TRUE	TRUE	TRUE	TRUE	-0.50972	0 (-0.923, 0)	0 (0, 0)
CC004xCC017	p_Firmicutes	c_Clostridia	o_Clostridia_vadinBB60_group	f_Clostridia_vadinBB60_group	g_Clostridia_vadinBB60_group	683333314f3e3ee6a4e9a5775d90fb78	Yes	Inf	TRUE	TRUE	TRUE	TRUE	-0.516613	0 (0, 0)	0.179 (0, 0.915)
CC001xCC011	p_Firmicutes	c_Clostridia	o_Oscillospirales	f_Oscillospiraceae	g_NK4A214_group	d6cb9a1d21b893fd81785d47d1f46e43	Yes	Inf	TRUE	TRUE	TRUE	TRUE	-0.521523	0 (-0.776, 0)	0 (0, 0)
CC004xCC017	p_Firmicutes	c_Clostridia	o_Lachnospirales	f_Lachnospiraceae	f_Lachnospiraceae_f_	6e62e2614c07337f4a194a605cbcc040	Yes	Inf	TRUE	TRUE	TRUE	TRUE	-0.52316	0 (0, 0)	0 (0, 0.643)
CC051xCC041	p_Firmicutes	c_Clostridia	o_Lachnospirales	f_Lachnospiraceae	f_Lachnospiraceae_g_uncultured	6f78f9fc9bdf67133acc39599436f7e9	Yes	Inf	TRUE	TRUE	TRUE	TRUE	-0.547003	-0.14 (-0.79, 0)	0 (0, 0)
CC004xCC017	p_Firmicutes	c_Clostridia	o_Lachnospirales	f_Lachnospiraceae	g_Lachnospiraceae_NK4A136_group	21e7cd60e99852c30ac4c3c5bde06c7d	Yes	Inf	TRUE	TRUE	TRUE	TRUE	-0.548584	0 (0, 0)	0 (0, 0.773)
CC011xCC001	p_Firmicutes	c_Clostridia	o_Oscillospirales	f_Oscillospiraceae	f_Oscillospiraceae_f_	0a08d312009ee4756ab5bcdec34f14cf	Yes	Inf	TRUE	TRUE	TRUE	TRUE	-0.577164	-0.224 (-1, 0)	0 (0, 0)
CC041xCC051	p_Firmicutes	c_Clostridia	o_Lachnospirales	f_Lachnospiraceae	g_Lachnoclostridium	1865b28ea8a5a903a7bfe36fb1f97fbe	Yes	Inf	TRUE	TRUE	TRUE	TRUE	-0.590131	0 (-0.688, 0)	0 (0, 0)
CC011xCC001	p_Firmicutes	c_Clostridia	o_Lachnospirales	f_Lachnospiraceae	g_ASF356	607dec990ad17f54583f935dd980da75	Yes	Inf	TRUE	TRUE	TRUE	TRUE	-0.591021	-0.551 (-0.927, 0)	0 (0, 0)
CC004xCC017	p_Bacteroidota	c_Bacteroidia	o_Bacteroidales	f_Muribaculaceae	g_Muribaculaceae	f70859ccc2fb5116e78327be6928e725	Yes	Inf	TRUE	TRUE	TRUE	TRUE	-0.593079	0 (0, 0)	0.0858 (0, 1.39)
CC041xCC051	p_Firmicutes	c_Clostridia	o_Lachnospirales	f_Lachnospiraceae	f_Lachnospiraceae_g_uncultured	47935335caea8a79b81df91d6a4fcd96	Yes	Inf	TRUE	TRUE	TRUE	TRUE	-0.596157	-0.0573 (-1.13, 0)	0 (0, 0)
CC041xCC051	p_Firmicutes	c_Clostridia	o_Lachnospirales	f_Lachnospiraceae	f_Lachnospiraceae_g_uncultured	4989a8ec9805ca3f64d0056f79cac6ff	No	121	FALSE	TRUE	TRUE	TRUE	-0.608287	0 (0, 0)	0.592 (0.21, 0.778)
CC011xCC001	p_Firmicutes	c_Clostridia	o_Lachnospirales	f_Lachnospiraceae	g_Lachnospiraceae_NK4A136_group	97476237a7d1d8bda9e22129177597be	Yes	Inf	TRUE	TRUE	TRUE	TRUE	-0.615727	0 (0, 0)	0.247 (0, 1.12)
CC011xCC001	p_Cyanobacteria	c_Vampirivibrionia	o_Gastranaerophilales	f_Gastranaerophilales	g_Gastranaerophilales	076f4afe8b2600cc3640e134d28f7f43	Yes	Inf	TRUE	TRUE	TRUE	TRUE	-0.636129	-0.247 (-0.99, 0)	0 (0, 0)
CC011xCC001	p_Bacteroidota	c_Bacteroidia	o_Bacteroidales	f_Bacteroidaceae	g_Bacteroides	cf45fa41a94d8f5741f8ffc8a6a91094	Yes	Inf	TRUE	TRUE	TRUE	TRUE	-0.649754	0 (0, 0)	0.305 (0, 1.87)
CC011xCC001	p_Firmicutes	c_Clostridia	o_Clostridia_vadinBB60_group	f_Clostridia_vadinBB60_group	g_Clostridia_vadinBB60_group	5c37ed6fc047dd0d0202e75cebf3114b	Yes	Inf	TRUE	TRUE	TRUE	TRUE	-0.684559	0 (0, 0)	0.607 (0, 1.24)
CC017xCC004	p_Proteobacteria	c_Alphaproteobacteria	o_Rhodospirillales	f_uncultured	f_uncultured_g_uncultured	b0608f3cc2c9eae0a49b9e9d7600a12d	Yes	Inf	TRUE	TRUE	TRUE	TRUE	-0.704047	0 (-1.7, 0)	0 (0, 0)
CC004xCC017	p_Bacteroidota	c_Bacteroidia	o_Bacteroidales	f_Muribaculaceae	g_Muribaculaceae	179bc8f5d0b6356917abf429d9bd6069	Yes	Inf	TRUE	TRUE	TRUE	TRUE	-0.714627	0 (0, 0)	0 (0, 1.58)
CC051xCC041	p_Bacteroidota	c_Bacteroidia	o_Bacteroidales	f_Marinifilaceae	g_Odoribacter	494f99e2d1580d64d777d357314ec3cd	Yes	Inf	TRUE	TRUE	TRUE	TRUE	-0.734119	0 (0, 0)	0.935 (0.177, 1.22)
CC017xCC004	p_Firmicutes	c_Clostridia	o_Clostridia_vadinBB60_group	f_Clostridia_vadinBB60_group	g_Clostridia_vadinBB60_group	e825e6625bae82f60ce550e8a15ace8a	Yes	Inf	TRUE	TRUE	TRUE	TRUE	-0.744181	-0.0201 (-1.3, 0)	0 (0, 0)
CC011xCC001	p_Patescibacteria	c_Saccharimonadia	o_Saccharimonadales	f_Saccharimonadaceae	g_Candidatus_Saccharimonas	79c9acbef28d403f65305c3afe815090	Yes	Inf	TRUE	TRUE	TRUE	TRUE	-0.763523	-0.313 (-1.45, 0)	0 (0, 0)
CC017xCC004	p_Actinobacteriota	c_Actinobacteria	o_Bifidobacteriales	f_Bifidobacteriaceae	g_Bifidobacterium	0a6f7996d960bfb9c62738bc0dcd95d9	Yes	Inf	TRUE	TRUE	TRUE	TRUE	-0.780646	-0.786 (-1.41, 0)	0 (0, 0)
CC004xCC017	p_Bacteroidota	c_Bacteroidia	o_Bacteroidales	f_Rikenellaceae	g_Alistipes	13924e5b99b43a4631113c466b3c8ed0	Yes	Inf	TRUE	TRUE	TRUE	TRUE	-0.78269	0 (0, 0)	0 (0, 1.85)
CC011xCC001	p_Firmicutes	c_Clostridia	o_Clostridia_vadinBB60_group	f_Clostridia_vadinBB60_group	g_Clostridia_vadinBB60_group	c7f4e349a64219e735d657e6584b722b	Yes	Inf	TRUE	TRUE	TRUE	TRUE	-0.792991	-0.338 (-1.38, 0)	0 (0, 0)
CC017xCC004	p_Firmicutes	c_Clostridia	o_Clostridia_vadinBB60_group	f_Clostridia_vadinBB60_group	g_Clostridia_vadinBB60_group	b5d51ed3db7edca1326f9e909885bc9f	Yes	Inf	TRUE	TRUE	TRUE	TRUE	-0.825274	-1.02 (-1.3, 0)	0 (0, 0)
CC051xCC041	p_Firmicutes	c_Clostridia	o_Oscillospirales	f_Oscillospiraceae	g_NK4A214_group	84325ccb16bc7ef10a2fa746e9396009	Yes	Inf	TRUE	TRUE	TRUE	TRUE	-0.84413	-0.974 (-1.22, -0.602)	0 (0, 0)
CC051xCC041	p_Firmicutes	c_Clostridia	o_Lachnospirales	f_Lachnospiraceae	g_Lachnospiraceae_NK4A136_group	03120c97c8bc7ec8f1c51880a9f650e4	Yes	Inf	TRUE	TRUE	TRUE	TRUE	-0.871081	0 (0, 0)	0.626 (0, 1.75)
CC041xCC051	p_Firmicutes	c_Clostridia	o_Lachnospirales	f_Lachnospiraceae	f_Lachnospiraceae_g_A2	b427ffe27a763fad0a441b8b1884baa7	Yes	Inf	TRUE	TRUE	TRUE	TRUE	-0.918541	-1.21 (-1.34, 0)	0 (0, 0)
CC011xCC001	p_Firmicutes	c_Clostridia	o_Oscillospirales	f_Ruminococcaceae	f_Ruminococcaceae_g_uncultured	c4842006c67ceb10ce94aed2df0e53d1	Yes	Inf	TRUE	TRUE	TRUE	TRUE	-0.946146	-0.558 (-1.99, 0)	0 (0, 0)
CC017xCC004	p_Firmicutes	c_Clostridia	o_Lachnospirales	f_Lachnospiraceae	g_Lachnoclostridium	6d9e3263d03137e3dda931b347aca89d	Yes	Inf	TRUE	TRUE	TRUE	TRUE	-0.948203	-0.316 (-1.91, -0.107)	0 (0, 0)
CC011xCC001	p_Firmicutes	c_Clostridia	o_Oscillospirales	f_Ruminococcaceae	f_Ruminococcaceae_f_	42374df8b51921f4dfc8927533fe4cac	Yes	Inf	TRUE	TRUE	TRUE	TRUE	-0.955819	-0.424 (-2.09, 0)	0 (0, 0)
CC001xCC011	p_Firmicutes	c_Clostridia	o_Clostridia_vadinBB60_group	f_Clostridia_vadinBB60_group	g_Clostridia_vadinBB60_group	53baa785a8bf7ca6f44709272b2caa55	Yes	Inf	TRUE	TRUE	TRUE	TRUE	-0.990289	-0.6 (-0.939, 0)	0 (0, 0)
CC041xCC051	p_Firmicutes	c_Clostridia	o_Lachnospirales	f_Lachnospiraceae	f_Lachnospiraceae_f_	df2ebf0641005981316abcd26a41dcec	Yes	Inf	TRUE	TRUE	TRUE	TRUE	-0.993067	-0.695 (-1.74, 0)	0 (0, 0)
CC051xCC041	p_Bacteroidota	c_Bacteroidia	o_Bacteroidales	f_Bacteroidaceae	g_Bacteroides	b45609801c9e3384c8e28abecf47bbe3	Yes	Inf	TRUE	TRUE	TRUE	TRUE	-1.01602	0 (0, 0)	1.25 (0.0641, 1.61)
CC017xCC004	p_Firmicutes	c_Clostridia	o_Lachnospirales	f_Lachnospiraceae	g_Acetatifactor	0c0a6b1650879ed1dba7a4c13b914c0d	Yes	Inf	TRUE	TRUE	TRUE	TRUE	-1.05872	-1.3 (-1.51, -0.677)	0 (0, 0)
CC051xCC041	p_Firmicutes	c_Clostridia	o_Clostridia_vadinBB60_group	f_Clostridia_vadinBB60_group	g_Clostridia_vadinBB60_group	b6e9e76caeb6330b6906faab44a26a16	No	103	FALSE	FALSE	FALSE	TRUE	-1.0835	-0.755 (-1.66, 0)	0.176 (-0.0191, 0.462)
CC017xCC004	p_Firmicutes	c_Clostridia	o_Lachnospirales	f_Lachnospiraceae	f_Lachnospiraceae_f_	f6d312df8b103ae27be33555ac800ab3	Yes	Inf	TRUE	TRUE	TRUE	TRUE	-1.10253	-1.3 (-1.81, 0)	0 (0, 0)
CC051xCC041	p_Firmicutes	c_Clostridia	o_Clostridia_vadinBB60_group	f_Clostridia_vadinBB60_group	g_Clostridia_vadinBB60_group	462eca424220155c809fb765b69e3f5c	Yes	Inf	TRUE	TRUE	TRUE	TRUE	-1.11207	0 (0, 0)	1.41 (0, 1.84)
CC051xCC041	p_Firmicutes	c_Clostridia	o_Clostridia_UCG-014	f_Clostridia_UCG-014	g_Clostridia_UCG-014	5b67d54e5c6f839d18b2a431a8ac5c2a	Yes	Inf	TRUE	TRUE	TRUE	TRUE	-1.13515	-0.846 (-2.34, 0)	0 (0, 0)
CC011xCC001	p_Firmicutes	c_Clostridia	o_Clostridia_vadinBB60_group	f_Clostridia_vadinBB60_group	g_Clostridia_vadinBB60_group	8a755f86761a37219f5dcda0b119da04	Yes	Inf	TRUE	TRUE	TRUE	TRUE	-1.15385	-1.61 (-1.9, -0.0722)	0 (0, 0)
CC001xCC011	p_Bacteroidota	c_Bacteroidia	o_Bacteroidales	f_Muribaculaceae	g_Muribaculaceae	cc91e4c65af9c2fac1de7bbc7e29b31e	Yes	Inf	TRUE	TRUE	TRUE	TRUE	-1.20597	0 (0, 0)	1.41 (0.973, 1.6)
CC017xCC004	p_Firmicutes	c_Clostridia	o_Oscillospirales	f_Oscillospiraceae	g_Colidextribacter	dbe7b7898a6f6cf171eedcb764d585fe	Yes	Inf	TRUE	TRUE	TRUE	TRUE	-1.42449	-1.71 (-1.81, -1.22)	0 (0, 0)
CC041xCC051	p_Deferribacterota	c_Deferribacteres	o_Deferribacterales	f_Deferribacteraceae	g_Mucispirillum	ee5fbd838f75fd55c9dae9d4a3f2e018	Yes	Inf	TRUE	TRUE	TRUE	TRUE	-1.44371	0 (0, 0)	1.81 (0, 2.61)
CC011xCC001	p_Bacteroidota	c_Bacteroidia	o_Bacteroidales	f_Muribaculaceae	g_Muribaculaceae	a9faec0bea7f5cf840363d775f5c9a4f	No	172	TRUE	TRUE	TRUE	TRUE	-1.64422	0 (0, 0)	1.81 (1.45, 2.12)
CC051xCC041	p_Verrucomicrobiota	c_Verrucomicrobiae	o_Verrucomicrobiales	f_Akkermansiaceae	g_Akkermansia	243547c43f76fca610db990153ab3d89	No	117	FALSE	FALSE	TRUE	TRUE	-1.72682	0 (0, 0)	1.57 (0.16, 2.5)
CC051xCC041	p_Firmicutes	c_Clostridia	o_Lachnospirales	f_Lachnospiraceae	g_Lachnospiraceae_NK4A136_group	bcce5984a8942e1a4bf0fef09c8a8959	Yes	Inf	TRUE	TRUE	TRUE	TRUE	-1.77428	0 (0, 0)	2.58 (0, 3.04)
CC001xCC011	p_Bacteroidota	c_Bacteroidia	o_Bacteroidales	f_Muribaculaceae	g_Muribaculaceae	a9faec0bea7f5cf840363d775f5c9a4f	Yes	Inf	TRUE	TRUE	TRUE	TRUE	-2.13614	0 (0, 0)	2.31 (2.05, 2.75)
CC051xCC041	p_Bacteroidota	c_Bacteroidia	o_Bacteroidales	f_Rikenellaceae	g_Alistipes	13924e5b99b43a4631113c466b3c8ed0	No	157	TRUE	TRUE	TRUE	TRUE	-2.14037	0 (0, 0)	2.69 (2.25, 2.75)
CC051xCC041	p_Bacteroidota	c_Bacteroidia	o_Bacteroidales	f_Muribaculaceae	g_Muribaculaceae	1ed07797d6389102c66aa29665d50eae	Yes	Inf	TRUE	TRUE	TRUE	TRUE	-3.00107	0 (0, 0)	3.68 (2.85, 3.95)

## Sheet: Supplemental Table 9
Supplemental Table 9: Differential genera abundance in LP diet compared to mouse control diet for each cross
						Structural	ANCOM	Detection threshold				CLR	Treatment diet	Control diet
Cross	Phylum	Class	Order	Family	Genus	zero	W	W0.9	W0.8	W0.7	W0.6	effect size	Median (25th, 75th)	Median (25th, 75th)
CC041xCC051	p_Bacteroidota	c_Bacteroidia	o_Bacteroidales	f_Rikenellaceae	g_Alistipes	No	29	FALSE	FALSE	FALSE	TRUE	1.66635	2.46 (2.18, 2.63)	0.911 (0.115, 1.05)
CC017xCC004	p_Firmicutes	c_Clostridia	o_Oscillospirales	f_Butyricicoccaceae	g_UCG-009	Yes	Inf	TRUE	TRUE	TRUE	TRUE	1.64169	0 (0, 0)	-2.13 (-2.7, 0)
CC011xCC001	p_Bacteroidota	c_Bacteroidia	o_Bacteroidales	f_Prevotellaceae	g_Alloprevotella	No	47	TRUE	TRUE	TRUE	TRUE	1.50519	2.07 (1.81, 2.21)	0 (0, 0)
CC051xCC041	p_Firmicutes	c_Bacilli	o_Erysipelotrichales	f_Erysipelotrichaceae	g_Faecalibaculum	Yes	Inf	TRUE	TRUE	TRUE	TRUE	1.41957	0 (0, 0)	-1.6 (-2.26, -0.756)
CC041xCC051	p_Bacteroidota	c_Bacteroidia	o_Bacteroidales	f_Marinifilaceae	g_Odoribacter	Yes	Inf	TRUE	TRUE	TRUE	TRUE	1.16262	0 (0, 0)	-0.055 (-3.08, 0.315)
CC011xCC001	p_Firmicutes	c_Clostridia	o_Oscillospirales	f_Ruminococcaceae	g_Anaerotruncus	Yes	Inf	TRUE	TRUE	TRUE	TRUE	1.0854	0 (0, 0)	-0.905 (-1.68, 0)
CC051xCC041	p_Actinobacteriota	c_Coriobacteriia	o_Coriobacteriales	f_Eggerthellaceae	g_Enterorhabdus	Yes	Inf	TRUE	TRUE	TRUE	TRUE	1.02584	0 (0, 0)	0 (-1.98, 0)
CC004xCC017	p_Firmicutes	c_Clostridia	o_Lachnospirales	f_Lachnospiraceae	g_Lachnospiraceae_UCG-006	Yes	Inf	TRUE	TRUE	TRUE	TRUE	0.88415	0 (0, 0)	-0.935 (-1.48, 0)
CC051xCC041	p_Desulfobacterota	c_Desulfovibrionia	o_Desulfovibrionales	f_Desulfovibrionaceae	g_Desulfovibrio	Yes	Inf	TRUE	TRUE	TRUE	TRUE	0.654527	0.36 (0, 1.32)	0 (0, 0)
CC011xCC001	p_Firmicutes	c_Clostridia	o_Lachnospirales	f_Lachnospiraceae	g_Lachnospiraceae_FCS020_group	No	35	FALSE	FALSE	FALSE	TRUE	0.596194	0 (0, 0)	-0.648 (-1.41, -0.404)
CC011xCC001	p_Cyanobacteria	c_Vampirivibrionia	o_Gastranaerophilales	f_Gastranaerophilales	g_Gastranaerophilales	No	35	FALSE	FALSE	FALSE	TRUE	0.552842	-0.0751 (-0.445, 0.593)	-0.216 (-0.756, 0)
CC004xCC017	p_Firmicutes	c_Bacilli	o_Erysipelotrichales	f_Erysipelotrichaceae	g_Faecalibaculum	No	36	FALSE	FALSE	TRUE	TRUE	0.125368	-0.437 (-0.453, -0.339)	0 (-0.793, 0)
CC017xCC004	p_Firmicutes	c_Clostridia	o_Lachnospirales	f_Lachnospiraceae	g_ASF356	Yes	Inf	TRUE	TRUE	TRUE	TRUE	0.0196498	0 (0, 0.0942)	0 (0, 0)
CC051xCC041	p_Bacteroidota	c_Bacteroidia	o_Bacteroidales	f_Marinifilaceae	g_Odoribacter	Yes	Inf	TRUE	TRUE	TRUE	TRUE	-0.0918709	0 (0, 0)	0.135 (0, 0.451)
CC051xCC041	p_Bacteroidota	c_Bacteroidia	o_Bacteroidales	f_Rikenellaceae	g_Rikenella	Yes	Inf	TRUE	TRUE	TRUE	TRUE	-0.308236	0 (-0.223, 0.0728)	0 (0, 0)
CC011xCC001	p_Firmicutes	c_Clostridia	o_Clostridia_UCG-014	f_Clostridia_UCG-014	g_Clostridia_UCG-014	No	35	FALSE	FALSE	FALSE	TRUE	-0.365034	-1.02 (-1.37, -0.146)	0 (0, 0)
CC011xCC001	p_Firmicutes	c_Bacilli	o_RF39	f_RF39	g_RF39	No	39	FALSE	FALSE	TRUE	TRUE	-0.593571	-0.896 (-1.81, -0.676)	0 (0, 0)
CC041xCC051	p_Deferribacterota	c_Deferribacteres	o_Deferribacterales	f_Deferribacteraceae	g_Mucispirillum	Yes	Inf	TRUE	TRUE	TRUE	TRUE	-1.03205	0 (0, 0)	1.18 (0, 1.88)
CC017xCC004	p_Firmicutes	c_Clostridia	o_Lachnospirales	f_Lachnospiraceae	g_Lachnospiraceae_FCS020_group	Yes	Inf	TRUE	TRUE	TRUE	TRUE	-1.03627	-0.936 (-1.74, -0.432)	0 (0, 0)
CC011xCC001	p_Patescibacteria	c_Saccharimonadia	o_Saccharimonadales	f_Saccharimonadaceae	g_Candidatus_Saccharimonas	Yes	Inf	TRUE	TRUE	TRUE	TRUE	-1.15837	-0.667 (-2.25, 0)	0 (0, 0)
CC017xCC004	p_Actinobacteriota	c_Actinobacteria	o_Bifidobacteriales	f_Bifidobacteriaceae	g_Bifidobacterium	Yes	Inf	TRUE	TRUE	TRUE	TRUE	-1.23959	-1.72 (-2.03, 0)	0 (0, 0)
CC051xCC041	p_Verrucomicrobiota	c_Verrucomicrobiae	o_Verrucomicrobiales	f_Akkermansiaceae	g_Akkermansia	No	31	FALSE	FALSE	TRUE	TRUE	-1.26336	0 (0, 0)	0.828 (0.0114, 1.75)
CC011xCC001	p_Firmicutes	c_Clostridia	o_Oscillospirales	f_Ruminococcaceae	f_Ruminococcaceae_f_	Yes	Inf	TRUE	TRUE	TRUE	TRUE	-1.34519	-0.817 (-2.91, 0)	0 (0, 0)
CC051xCC041	p_Bacteroidota	c_Bacteroidia	o_Bacteroidales	f_Rikenellaceae	g_Alistipes	No	34	FALSE	TRUE	TRUE	TRUE	-2.01541	0.719 (-0.54, 1.1)	2.36 (2.06, 2.67)

## Sheet: Supplemental Table 10
Supplemental Table 10: Differential ASV abundance in LVD diet compared to mouse control diet for each cross
							Structural	ANCOM	Detection threshold				CLR	Treatment diet	Control diet
Cross	Phylum	Class	Order	Family	Genus	ASV ID	zero	W	W0.9	W0.8	W0.7	W0.6	effect size	Median (25th, 75th)	Median (25th, 75th)
CC017xCC004	p_Firmicutes	c_Clostridia	o_Lachnospirales	f_Lachnospiraceae	g_Lachnospiraceae_UCG-001	1acdf7c9f7b508c32eb99643da0d2cd9	No	105	TRUE	TRUE	TRUE	TRUE	2.89005	2.68 (2.49, 2.75)	0 (0, 0)
CC011xCC001	p_Bacteroidota	c_Bacteroidia	o_Bacteroidales	f_Prevotellaceae	g_Alloprevotella	697365e05feabbfef78fced68584d036	No	182	TRUE	TRUE	TRUE	TRUE	2.47072	2.83 (2.64, 3.01)	0 (0, 0)
CC017xCC004	p_Campilobacterota	c_Campylobacteria	o_Campylobacterales	f_Helicobacteraceae	g_Helicobacter	91e7dae9e03a069dff8262df0c36d812	Yes	Inf	TRUE	TRUE	TRUE	TRUE	1.79033	1.66 (1.45, 1.81)	0 (0, 0)
CC017xCC004	p_Firmicutes	c_Clostridia	o_Lachnospirales	f_Lachnospiraceae	g_Lachnospiraceae_NK4A136_group	d0fb540a7c4fe935bdbefa088d625a88	Yes	Inf	TRUE	TRUE	TRUE	TRUE	1.77482	2.63 (0, 3.08)	0 (0, 0)
CC011xCC001	p_Deferribacterota	c_Deferribacteres	o_Deferribacterales	f_Deferribacteraceae	g_Mucispirillum	ee5fbd838f75fd55c9dae9d4a3f2e018	No	164	FALSE	TRUE	TRUE	TRUE	1.6125	1.88 (1.28, 2.28)	0 (0, 0)
CC011xCC001	p_Bacteroidota	c_Bacteroidia	o_Bacteroidales	f_Rikenellaceae	g_Alistipes	13924e5b99b43a4631113c466b3c8ed0	No	168	TRUE	TRUE	TRUE	TRUE	1.54186	2.1 (1.34, 2.48)	0 (0, 0.176)
CC001xCC011	p_Bacteroidota	c_Bacteroidia	o_Bacteroidales	f_Bacteroidaceae	g_Bacteroides	7ce08ea117b1819c582d34babf8cb08c	Yes	Inf	TRUE	TRUE	TRUE	TRUE	1.41974	1.71 (0, 2.6)	0 (0, 0)
CC017xCC004	p_Firmicutes	c_Clostridia	o_Lachnospirales	f_Lachnospiraceae	f_Lachnospiraceae_f_	91a5dc5ecdb73f05f7a7165ca775a589	Yes	Inf	TRUE	TRUE	TRUE	TRUE	1.32177	0 (0, 0)	-1.19 (-1.98, -0.826)
CC017xCC004	p_Firmicutes	c_Clostridia	o_Oscillospirales	f_Oscillospiraceae	g_Oscillibacter	9f9530608fc09f599eb3b54bc742fbd2	Yes	Inf	TRUE	TRUE	TRUE	TRUE	1.29939	0 (0, 0)	-1.42 (-1.51, -1.34)
CC051xCC041	p_Firmicutes	c_Clostridia	o_Clostridia_vadinBB60_group	f_Clostridia_vadinBB60_group	g_Clostridia_vadinBB60_group	317bb4842c65a866501d462398c139f9	No	106	FALSE	FALSE	FALSE	TRUE	1.28201	1.32 (1.07, 1.48)	0 (-0.174, 0.0802)
CC017xCC004	p_Firmicutes	c_Clostridia	o_Oscillospirales	f_Butyricicoccaceae	g_UCG-009	6205ababe0ecdd3f7e103736f752bf82	Yes	Inf	TRUE	TRUE	TRUE	TRUE	1.16434	0 (0, 0)	-1.06 (-1.74, -0.999)
CC004xCC017	p_Bacteroidota	c_Bacteroidia	o_Bacteroidales	f_Muribaculaceae	g_Muribaculaceae	5f91784fda1c0b9470d03210bb654788	Yes	Inf	TRUE	TRUE	TRUE	TRUE	1.13983	0 (0, 0)	-1.27 (-1.38, -1.11)
CC017xCC004	p_Firmicutes	c_Clostridia	o_Lachnospirales	f_Lachnospiraceae	f_Lachnospiraceae_f_	d61d03fdcd87399a929e48bc64e446d7	Yes	Inf	TRUE	TRUE	TRUE	TRUE	1.1276	0 (0, 0)	-1.05 (-1.98, 0)
CC001xCC011	p_Bacteroidota	c_Bacteroidia	o_Bacteroidales	f_Rikenellaceae	g_Alistipes	50d05ab2012c781eb95be3498290a4d8	Yes	Inf	TRUE	TRUE	TRUE	TRUE	1.08926	0.366 (0, 2.2)	0 (0, 0)
CC041xCC051	p_Bacteroidota	c_Bacteroidia	o_Bacteroidales	f_Rikenellaceae	g_Alistipes	90f8b9b4143c70998dba13f807dff1cc	Yes	Inf	TRUE	TRUE	TRUE	TRUE	1.07507	1.32 (0, 1.75)	0 (0, 0)
CC004xCC017	p_Bacteroidota	c_Bacteroidia	o_Bacteroidales	f_Muribaculaceae	g_Muribaculaceae	3a959cb3b9f7874d109501388098a859	Yes	Inf	TRUE	TRUE	TRUE	TRUE	1.05273	1.51 (0, 1.73)	0 (0, 0)
CC017xCC004	p_Firmicutes	c_Clostridia	o_Lachnospirales	f_Lachnospiraceae	f_Lachnospiraceae_f_	6e62e2614c07337f4a194a605cbcc040	Yes	Inf	TRUE	TRUE	TRUE	TRUE	0.997492	1.2 (0, 1.69)	0 (0, 0)
CC017xCC004	p_Bacteroidota	c_Bacteroidia	o_Bacteroidales	f_Muribaculaceae	g_Muribaculaceae	1ed07797d6389102c66aa29665d50eae	Yes	Inf	TRUE	TRUE	TRUE	TRUE	0.984452	1.54 (-0.0452, 2.01)	0 (0, 0)
CC017xCC004	p_Firmicutes	c_Clostridia	o_Clostridia_vadinBB60_group	f_Clostridia_vadinBB60_group	g_Clostridia_vadinBB60_group	89461090367ede7148596c98650c81a0	Yes	Inf	TRUE	TRUE	TRUE	TRUE	0.957701	0 (0, 0)	-0.826 (-1.42, -0.816)
CC017xCC004	p_Firmicutes	c_Clostridia	o_Clostridia_vadinBB60_group	f_Clostridia_vadinBB60_group	g_Clostridia_vadinBB60_group	7b310e58a0e8bfd8b1ffe667636ea64b	Yes	Inf	TRUE	TRUE	TRUE	TRUE	0.930088	0.508 (0, 1.66)	0 (0, 0)
CC017xCC004	p_Firmicutes	c_Clostridia	o_Oscillospirales	f_Oscillospiraceae	f_Oscillospiraceae_f_	5c8a82e8de9b26ed3c8ececf2673d026	Yes	Inf	TRUE	TRUE	TRUE	TRUE	0.903508	0 (0, 0)	-0.63 (-0.724, -0.49)
CC011xCC001	p_Firmicutes	c_Clostridia	o_Lachnospirales	f_Lachnospiraceae	f_Lachnospiraceae_g_uncultured	2e21c85666987ecc383ae017e9d45a58	Yes	Inf	TRUE	TRUE	TRUE	TRUE	0.878573	0 (0, 0)	-0.102 (-1.78, -0.035)
CC001xCC011	p_Firmicutes	c_Clostridia	o_Lachnospirales	f_Lachnospiraceae	f_Lachnospiraceae_g_uncultured	05da81d9b7badb602f08ae6701d1be8f	Yes	Inf	TRUE	TRUE	TRUE	TRUE	0.870409	0 (0, 0)	-0.679 (-1.39, 0)
CC017xCC004	p_Firmicutes	c_Clostridia	o_Oscillospirales	f_Oscillospiraceae	g_NK4A214_group	d6cb9a1d21b893fd81785d47d1f46e43	Yes	Inf	TRUE	TRUE	TRUE	TRUE	0.86587	0 (0, 0)	-1.29 (-1.34, 0)
CC011xCC001	p_Bacteroidota	c_Bacteroidia	o_Bacteroidales	f_Prevotellaceae	g_Prevotellaceae_UCG-001	bab27bdbc64efad80c6b2093868d5e7a	Yes	Inf	TRUE	TRUE	TRUE	TRUE	0.852941	0.476 (0, 1.86)	0 (0, 0)
CC004xCC017	p_Firmicutes	c_Clostridia	o_Oscillospirales	f_Oscillospiraceae	g_Oscillibacter	a995a21dcd8af54e8df159f2956b62ca	Yes	Inf	TRUE	TRUE	TRUE	TRUE	0.81946	0 (0, 0)	-0.456 (-1.17, 0)
CC017xCC004	p_Bacteroidota	c_Bacteroidia	o_Bacteroidales	f_Marinifilaceae	g_Odoribacter	3070ae72426a1ece947116d7532ec8dd	Yes	Inf	TRUE	TRUE	TRUE	TRUE	0.812733	0.648 (0.558, 0.816)	0 (0, 0)
CC017xCC004	p_Firmicutes	c_Clostridia	o_Lachnospirales	f_Lachnospiraceae	g_Lachnospiraceae_UCG-001	68de090a4d19aca86904eefd034f50ec	Yes	Inf	TRUE	TRUE	TRUE	TRUE	0.809556	1.25 (0, 1.35)	0 (0, 0)
CC041xCC051	p_Firmicutes	c_Clostridia	o_Clostridia_vadinBB60_group	f_Clostridia_vadinBB60_group	g_Clostridia_vadinBB60_group	760b07e0c7f28de2a88162e6fdf6d02b	Yes	Inf	TRUE	TRUE	TRUE	TRUE	0.793373	0 (0, 0)	-0.533 (-1.33, -0.244)
CC004xCC017	p_Firmicutes	c_Clostridia	o_Oscillospirales	f_Ruminococcaceae	g_Incertae_Sedis	098b46f5864965e78278a718a02be6a6	Yes	Inf	TRUE	TRUE	TRUE	TRUE	0.750646	0 (0, 0)	-0.707 (-1.11, -0.684)
CC011xCC001	p_Firmicutes	c_Clostridia	o_Lachnospirales	f_Lachnospiraceae	g_Lachnospiraceae_NK4A136_group	58d80c42e1aca9709528caee70d2d19d	Yes	Inf	TRUE	TRUE	TRUE	TRUE	0.741325	0 (0, 0)	-0.581 (-1.17, 0)
CC004xCC017	p_Firmicutes	c_Clostridia	o_Lachnospirales	f_Lachnospiraceae	f_Lachnospiraceae_f_	79880a2f4cadd6ff48bfd7bc6f138d71	Yes	Inf	TRUE	TRUE	TRUE	TRUE	0.739737	0 (0, 0)	-0.19 (-1.03, 0)
CC011xCC001	p_Firmicutes	c_Clostridia	o_Oscillospirales	f_Oscillospiraceae	g_Oscillibacter	419bde7d5c75438f0914d99d744442c2	Yes	Inf	TRUE	TRUE	TRUE	TRUE	0.738453	0 (0, 0)	-0.323 (-1.36, 0)
CC017xCC004	p_Cyanobacteria	c_Vampirivibrionia	o_Gastranaerophilales	f_Gastranaerophilales	g_Gastranaerophilales	1e134ba12d64d82200583ba17d4e98bc	Yes	Inf	TRUE	TRUE	TRUE	TRUE	0.737697	0 (0, 0)	-0.529 (-1.05, 0)
CC011xCC001	p_Firmicutes	c_Clostridia	o_Lachnospirales	f_Lachnospiraceae	f_Lachnospiraceae_g_A2	b650097186b4503e875793a365c41d8d	No	112	FALSE	FALSE	FALSE	TRUE	0.631161	0 (0, 0)	-1.02 (-1.06, -0.748)
CC041xCC051	p_Firmicutes	c_Clostridia	o_Lachnospirales	f_Lachnospiraceae	f_Lachnospiraceae_g_uncultured	eac1902e4cada3a2d0cdcfeaeb749412	Yes	Inf	TRUE	TRUE	TRUE	TRUE	0.548546	0 (0, 0)	0 (-1.04, 0)
CC004xCC017	p_Firmicutes	c_Clostridia	o_Lachnospirales	f_Lachnospiraceae	f_Lachnospiraceae_f_	fdbfaf89118e897bff357ac83fd0369a	Yes	Inf	TRUE	TRUE	TRUE	TRUE	0.546714	0 (0, 0)	0 (-1.39, 0)
CC041xCC051	p_Firmicutes	c_Clostridia	o_Lachnospirales	f_Lachnospiraceae	g_Lachnospiraceae_NK4A136_group	37dea5423d011437a23e4afcf67516ff	Yes	Inf	TRUE	TRUE	TRUE	TRUE	0.507826	0 (0, 1.14)	0 (0, 0)
CC017xCC004	p_Firmicutes	c_Clostridia	o_Oscillospirales	f_Oscillospiraceae	f_Oscillospiraceae_g_uncultured	6e31eaeefecbbac30e0989105d0e911e	Yes	Inf	TRUE	TRUE	TRUE	TRUE	0.506883	0 (-0.0452, 1.3)	0 (0, 0)
CC011xCC001	p_Firmicutes	c_Clostridia	o_Lachnospirales	f_Lachnospiraceae	g_Blautia	f75001a43b3a4b5b3be01f95a05187dd	Yes	Inf	TRUE	TRUE	TRUE	TRUE	0.498483	0.415 (0, 0.663)	0 (0, 0)
CC017xCC004	p_Firmicutes	c_Clostridia	o_Lachnospirales	f_Lachnospiraceae	f_Lachnospiraceae_f_	e51ea6ca53803513cb1d6ba1c9d12e78	Yes	Inf	TRUE	TRUE	TRUE	TRUE	0.473346	0 (0, 0)	-0.133 (-1.01, 0)
CC017xCC004	p_Firmicutes	c_Clostridia	o_Clostridia_vadinBB60_group	f_Clostridia_vadinBB60_group	g_Clostridia_vadinBB60_group	5b46ba39755b0303fe1061cf226139b4	Yes	Inf	TRUE	TRUE	TRUE	TRUE	0.453502	0 (0, 0)	-0.501 (-0.717, 0)
CC041xCC051	p_Firmicutes	c_Clostridia	o_Lachnospirales	f_Lachnospiraceae	g_Lachnospiraceae_NK4A136_group	cdeef98e74adf31154afbc5e3b7a867f	Yes	Inf	TRUE	TRUE	TRUE	TRUE	0.425767	0 (0, 0)	0 (-0.174, 0)
CC017xCC004	p_Firmicutes	c_Clostridia	o_Lachnospirales	f_Lachnospiraceae	g_Lachnospiraceae_NK4A136_group	97476237a7d1d8bda9e22129177597be	Yes	Inf	TRUE	TRUE	TRUE	TRUE	0.40686	0.272 (0, 0.398)	0 (0, 0)
CC001xCC011	p_Firmicutes	c_Clostridia	o_Lachnospirales	f_Lachnospiraceae	f_Lachnospiraceae_f_	6e62e2614c07337f4a194a605cbcc040	Yes	Inf	TRUE	TRUE	TRUE	TRUE	0.400601	0 (0, 0.324)	0 (0, 0)
CC051xCC041	p_Firmicutes	c_Clostridia	o_Lachnospirales	f_Lachnospiraceae	g_Lachnospiraceae_NK4A136_group	18b002c02b5661792fb286cc1a8c1587	Yes	Inf	TRUE	TRUE	TRUE	TRUE	0.375401	0.247 (0, 0.552)	0 (0, 0)
CC041xCC051	p_Firmicutes	c_Clostridia	o_Lachnospirales	f_Lachnospiraceae	g_Lachnospiraceae_FCS020_group	84422927c9c8ad07b3269ff1ac536ead	Yes	Inf	TRUE	TRUE	TRUE	TRUE	0.373747	0.297 (0.126, 0.613)	0 (0, 0)
CC017xCC004	p_Firmicutes	c_Clostridia	o_Clostridia_vadinBB60_group	f_Clostridia_vadinBB60_group	g_Clostridia_vadinBB60_group	4be9f5254543e9c036295f74f1e1c70f	Yes	Inf	TRUE	TRUE	TRUE	TRUE	0.361423	0 (0, 0)	-0.164 (-0.816, 0)
CC041xCC051	p_Firmicutes	c_Clostridia	o_Lachnospirales	f_Lachnospiraceae	f_Lachnospiraceae_f_	0ef884db90fccec6441ac0693ee5d333	Yes	Inf	TRUE	TRUE	TRUE	TRUE	0.350336	0 (0, 0)	0 (-0.747, 0)
CC017xCC004	p_Firmicutes	c_Clostridia	o_Lachnospirales	f_Lachnospiraceae	f_Lachnospiraceae_f_	941a21ed154decfc6128b323e5270e83	Yes	Inf	TRUE	TRUE	TRUE	TRUE	0.309638	0 (0, 0)	-0.406 (-0.476, 0)
CC001xCC011	p_Firmicutes	c_Clostridia	o_Lachnospirales	f_Lachnospiraceae	f_Lachnospiraceae_g_uncultured	886a82f30affdf50ff62c8f531ccd949	Yes	Inf	TRUE	TRUE	TRUE	TRUE	0.259996	0 (0, 0)	0 (-0.354, 0)
CC017xCC004	p_Firmicutes	c_Clostridia	o_Lachnospirales	f_Lachnospiraceae	g_Lachnospiraceae_NK4A136_group	295524d31dcf0edc01fea33f40236bae	Yes	Inf	TRUE	TRUE	TRUE	TRUE	0.241545	0 (0, 0.458)	0 (0, 0)
CC011xCC001	p_Firmicutes	c_Clostridia	o_Lachnospirales	f_Lachnospiraceae	g_Lachnospiraceae_NK4A136_group	1b4933e962a9c2af8360274f24224d36	Yes	Inf	TRUE	TRUE	TRUE	TRUE	0.216678	0 (0, 0.0906)	0 (0, 0)
CC017xCC004	p_Firmicutes	c_Clostridia	o_Lachnospirales	f_Lachnospiraceae	g_Acetatifactor	bf54f2a959a5b4e9b9dd45ce69d65c35	Yes	Inf	TRUE	TRUE	TRUE	TRUE	0.15574	0 (0, 0)	0 (0, 0.104)
CC051xCC041	p_Firmicutes	c_Clostridia	o_Lachnospirales	f_Lachnospiraceae	f_Lachnospiraceae_f_	a342ff68d292a712632a40fe77bb7a18	Yes	Inf	TRUE	TRUE	TRUE	TRUE	0.112052	0.0897 (0, 0.567)	0 (0, 0)
CC004xCC017	p_Firmicutes	c_Clostridia	o_Oscillospirales	f_Ruminococcaceae	g_Anaerotruncus	39b4528c7e47408310db04d14073511d	Yes	Inf	TRUE	TRUE	TRUE	TRUE	0.10839	0 (0, 0)	0 (-0.067, 0)
CC011xCC001	p_Firmicutes	c_Clostridia	o_Oscillospirales	f_Oscillospiraceae	f_Oscillospiraceae_f_	5113040ff0bffddcb57884d78661b944	Yes	Inf	TRUE	TRUE	TRUE	TRUE	0.0888181	0 (0, 0)	0 (-0.384, 0)
CC041xCC051	p_Firmicutes	c_Clostridia	o_Lachnospirales	f_Lachnospiraceae	g_Lachnospiraceae_NK4A136_group	227034c140e0c1bf2fda7f9234dff6f7	Yes	Inf	TRUE	TRUE	TRUE	TRUE	0.0820032	0 (0, 0)	0 (-0.303, 0)
CC051xCC041	p_Bacteroidota	c_Bacteroidia	o_Bacteroidales	f_Rikenellaceae	g_Rikenella	046714ee7ec0b4c767c2ca34dc6350fc	Yes	Inf	TRUE	TRUE	TRUE	TRUE	0.0795996	0 (-0.00906, 0.243)	0 (0, 0)
CC051xCC041	p_Firmicutes	c_Clostridia	o_Lachnospirales	f_Lachnospiraceae	g_Lachnospiraceae_NK4A136_group	84f0da1e951b2d89d7a77de21fa46023	Yes	Inf	TRUE	TRUE	TRUE	TRUE	0.0790025	0 (0, 0)	0 (-0.115, 0.0786)
CC011xCC001	p_Firmicutes	c_Clostridia	o_Oscillospirales	f_Oscillospiraceae	f_Oscillospiraceae_g_uncultured	426df4b9ea1be68089a9199aba5c5894	Yes	Inf	TRUE	TRUE	TRUE	TRUE	0.0227631	0 (0, 0)	0 (0, 0)
CC041xCC051	p_Firmicutes	c_Clostridia	o_Oscillospirales	f_Oscillospiraceae	g_Colidextribacter	42a537b14b8f79a2021db5d13da926a7	Yes	Inf	TRUE	TRUE	TRUE	TRUE	0.00789718	0 (0, 0.0599)	0 (0, 0)
CC011xCC001	p_Firmicutes	c_Clostridia	o_Clostridia_vadinBB60_group	f_Clostridia_vadinBB60_group	g_Clostridia_vadinBB60_group	b49cf00955e3d0faa856d6cd26be8f95	Yes	Inf	TRUE	TRUE	TRUE	TRUE	-0.000466285	0 (0, 0)	0 (-0.0109, 0.0319)
CC051xCC041	p_Firmicutes	c_Clostridia	o_Lachnospirales	f_Lachnospiraceae	f_Lachnospiraceae_g_uncultured	b80736da1a841bb4e02dcbc484fae0e2	Yes	Inf	TRUE	TRUE	TRUE	TRUE	-0.00798002	0 (0, 0)	0 (-0.0135, 0.1)
CC001xCC011	p_Firmicutes	c_Clostridia	o_Oscillospirales	f_Oscillospiraceae	g_Colidextribacter	ded78c39d691c55a329a1a728a3a0da7	Yes	Inf	TRUE	TRUE	TRUE	TRUE	-0.0100688	0 (0, 0)	0 (0, 0)
CC041xCC051	p_Firmicutes	c_Clostridia	o_Lachnospirales	f_Lachnospiraceae	f_Lachnospiraceae_g_uncultured	3286a0c07da2a700a5c9581e53423045	Yes	Inf	TRUE	TRUE	TRUE	TRUE	-0.0982017	0 (0, 0)	0 (0, 0.221)
CC017xCC004	p_Firmicutes	c_Clostridia	o_Clostridia_vadinBB60_group	f_Clostridia_vadinBB60_group	g_Clostridia_vadinBB60_group	a4029562d6d3d78f1115b42280730fbe	Yes	Inf	TRUE	TRUE	TRUE	TRUE	-0.128174	0 (-0.184, 0.425)	0 (0, 0)
CC051xCC041	p_Firmicutes	c_Clostridia	o_Lachnospirales	f_Lachnospiraceae	g_Lachnospiraceae_NK4A136_group	a104baddacf213f9939c1925f99b0dee	Yes	Inf	TRUE	TRUE	TRUE	TRUE	-0.128664	0 (-0.205, 0)	0 (0, 0)
CC011xCC001	p_Firmicutes	c_Clostridia	o_Lachnospirales	f_Lachnospiraceae	g_ASF356	f92a5ef5681f08cb5c58fe2dc63b9b86	Yes	Inf	TRUE	TRUE	TRUE	TRUE	-0.131366	0 (0, 0)	0 (0, 0.268)
CC001xCC011	p_Bacteroidota	c_Bacteroidia	o_Bacteroidales	f_Muribaculaceae	g_Muribaculaceae	2b23f1446aae5d9ae2cc3940cf99f931	Yes	Inf	TRUE	TRUE	TRUE	TRUE	-0.141267	0 (0, 0)	0 (-0.149, 0.444)
CC017xCC004	p_Firmicutes	c_Clostridia	o_Lachnospirales	f_Lachnospiraceae	g_Lachnospiraceae_NK4A136_group	a6fc8bc678cb9da06b6394db5d97e602	Yes	Inf	TRUE	TRUE	TRUE	TRUE	-0.148187	0 (0, 0.0618)	0 (0, 0)
CC051xCC041	p_Bacteroidota	c_Bacteroidia	o_Bacteroidales	f_Muribaculaceae	g_Muribaculaceae	57d9d652d8eaa082da9d02bac8c45223	Yes	Inf	TRUE	TRUE	TRUE	TRUE	-0.153678	0 (0, 0)	0.0257 (0, 0.322)
CC041xCC051	p_Firmicutes	c_Clostridia	o_Lachnospirales	f_Lachnospiraceae	f_Lachnospiraceae_f_	a0062f16a6997d75f07fcd66966f85b4	No	93	FALSE	FALSE	FALSE	TRUE	-0.154906	-0.45 (-0.687, 0)	0 (0, 0)
CC011xCC001	p_Firmicutes	c_Bacilli	o_RF39	f_RF39	g_RF39	9868d10505ea9432b4cfd9ca02464fed	Yes	Inf	TRUE	TRUE	TRUE	TRUE	-0.170599	0.0167 (-0.841, 0.111)	0 (0, 0)
CC017xCC004	p_Bacteroidota	c_Bacteroidia	o_Bacteroidales	f_Muribaculaceae	g_Muribaculaceae	be04e7fa0d9adf9f5ba39c9fb02469df	Yes	Inf	TRUE	TRUE	TRUE	TRUE	-0.172975	-0.0368 (-0.133, 0)	0 (0, 0)
CC041xCC051	p_Firmicutes	c_Clostridia	o_Lachnospirales	f_Lachnospiraceae	g_Lachnospiraceae_NK4A136_group	013f3ae6c0278a14589dff13df8903dd	Yes	Inf	TRUE	TRUE	TRUE	TRUE	-0.205777	0 (0, 0)	0 (0, 0.52)
CC017xCC004	p_Bacteroidota	c_Bacteroidia	o_Bacteroidales	f_Muribaculaceae	g_Muribaculaceae	85e3d9afbca6474f5038006157f32e67	Yes	Inf	TRUE	TRUE	TRUE	TRUE	-0.208713	0 (-0.355, 0)	0 (0, 0)
CC051xCC041	p_Firmicutes	c_Clostridia	o_Oscillospirales	f_Oscillospiraceae	g_Colidextribacter	7f083397130ac8ee834aada948971739	No	135	FALSE	TRUE	TRUE	TRUE	-0.211018	0 (-0.0821, 0)	0.0284 (-0.0615, 0.219)
CC041xCC051	p_Firmicutes	c_Clostridia	o_Lachnospirales	f_Lachnospiraceae	g_Lachnoclostridium	eacc0254fd7768226b99dee9b1042425	Yes	Inf	TRUE	TRUE	TRUE	TRUE	-0.213412	0 (0, 0)	0 (0, 0)
CC011xCC001	p_Firmicutes	c_Clostridia	o_Clostridia_vadinBB60_group	f_Clostridia_vadinBB60_group	g_Clostridia_vadinBB60_group	8dbd1c8cf741465e4630d54631543069	Yes	Inf	TRUE	TRUE	TRUE	TRUE	-0.216088	0 (0, 0)	0 (-0.163, 0.358)
CC017xCC004	p_Firmicutes	c_Clostridia	o_Lachnospirales	f_Lachnospiraceae	f_Lachnospiraceae_g_uncultured	0b3b377749d5572d953260a7bbb5508d	Yes	Inf	TRUE	TRUE	TRUE	TRUE	-0.218589	0 (0, 0)	0 (0, 0.332)
CC017xCC004	p_Bacteroidota	c_Bacteroidia	o_Bacteroidales	f_Tannerellaceae	g_Parabacteroides	634e1431b2b1bd4edcd86fa9959e658a	Yes	Inf	TRUE	TRUE	TRUE	TRUE	-0.219627	-0.119 (-0.489, 0)	0 (0, 0)
CC004xCC017	p_Bacteroidota	c_Bacteroidia	o_Bacteroidales	f_Rikenellaceae	g_Alistipes	c569a8666b817f241a23cccedaf753cc	Yes	Inf	TRUE	TRUE	TRUE	TRUE	-0.224451	0 (0, 0)	0 (0, 0.781)
CC041xCC051	p_Firmicutes	c_Clostridia	o_Lachnospirales	f_Lachnospiraceae	f_Lachnospiraceae_g_uncultured	b80736da1a841bb4e02dcbc484fae0e2	Yes	Inf	TRUE	TRUE	TRUE	TRUE	-0.252129	0 (0, 0)	0 (0, 0.868)
CC011xCC001	p_Firmicutes	c_Clostridia	o_Clostridia_vadinBB60_group	f_Clostridia_vadinBB60_group	g_Clostridia_vadinBB60_group	7b310e58a0e8bfd8b1ffe667636ea64b	Yes	Inf	TRUE	TRUE	TRUE	TRUE	-0.271484	0 (0, 0)	0 (0, 0.751)
CC041xCC051	p_Firmicutes	c_Clostridia	o_Clostridia_vadinBB60_group	f_Clostridia_vadinBB60_group	g_Clostridia_vadinBB60_group	77909135265ae686071ed7155bb5945b	Yes	Inf	TRUE	TRUE	TRUE	TRUE	-0.283472	0 (0, 0)	0.102 (0, 0.77)
CC041xCC051	p_Firmicutes	c_Clostridia	o_Lachnospirales	f_Lachnospiraceae	f_Lachnospiraceae_g_uncultured	b96084c921715d3bf802b748513ed365	No	98	FALSE	FALSE	FALSE	TRUE	-0.318713	0 (-0.218, 0)	0.0923 (-0.0407, 0.157)
CC051xCC041	p_Bacteroidota	c_Bacteroidia	o_Bacteroidales	f_Rikenellaceae	g_Rikenellaceae_RC9_gut_group	5ecc8f0fcc3ed86dae1b8523b0947654	Yes	Inf	TRUE	TRUE	TRUE	TRUE	-0.329521	0 (0, 0)	0 (0, 1.38)
CC004xCC017	p_Firmicutes	c_Clostridia	o_Oscillospirales	f_Oscillospiraceae	g_Oscillibacter	6e4c2413d1bd946e974415cffdc4fd83	Yes	Inf	TRUE	TRUE	TRUE	TRUE	-0.332783	-0.223 (-0.665, 0)	0 (0, 0)
CC017xCC004	p_Bacteroidota	c_Bacteroidia	o_Bacteroidales	f_Prevotellaceae	g_Prevotellaceae_UCG-001	0e1844b7ea474106ca9ef0773b1f64bd	Yes	Inf	TRUE	TRUE	TRUE	TRUE	-0.336188	0 (0, 0)	0.375 (0, 0.896)
CC001xCC011	p_Firmicutes	c_Clostridia	o_Oscillospirales	f_Oscillospiraceae	f_Oscillospiraceae_g_uncultured	ff3655d12a7bfc24d39089e4f048a204	Yes	Inf	TRUE	TRUE	TRUE	TRUE	-0.351439	0 (-0.566, 0)	0 (0, 0)
CC041xCC051	p_Firmicutes	c_Clostridia	o_Oscillospirales	f_Oscillospiraceae	f_Oscillospiraceae_g_uncultured	ff3655d12a7bfc24d39089e4f048a204	Yes	Inf	TRUE	TRUE	TRUE	TRUE	-0.354191	0 (-0.604, 0)	0 (0, 0)
CC011xCC001	p_Firmicutes	c_Clostridia	o_Oscillospirales	f_Oscillospiraceae	f_Oscillospiraceae_g_uncultured	e480b9e43c183ff7401b84e909a76351	Yes	Inf	TRUE	TRUE	TRUE	TRUE	-0.370944	0 (-0.608, 0)	0 (0, 0)
CC004xCC017	p_Firmicutes	c_Clostridia	o_Oscillospirales	f_Ruminococcaceae	g_Incertae_Sedis	66a84aeda61b2d1e2495af14348eb3cc	Yes	Inf	TRUE	TRUE	TRUE	TRUE	-0.372918	-0.424 (-0.594, 0)	0 (0, 0)
CC011xCC001	p_Firmicutes	c_Clostridia	o_Clostridia_vadinBB60_group	f_Clostridia_vadinBB60_group	g_Clostridia_vadinBB60_group	4be9f5254543e9c036295f74f1e1c70f	Yes	Inf	TRUE	TRUE	TRUE	TRUE	-0.374995	-0.0571 (-1.06, 0)	0 (0, 0)
CC011xCC001	p_Firmicutes	c_Clostridia	o_Lachnospirales	f_Lachnospiraceae	f_Lachnospiraceae_f_	d24bb7b306e9177cb7791227d996025f	Yes	Inf	TRUE	TRUE	TRUE	TRUE	-0.394314	0 (-0.3, 0)	0 (0, 0)
CC017xCC004	p_Firmicutes	c_Clostridia	o_Lachnospirales	f_Lachnospiraceae	f_Lachnospiraceae_f_	06d23f1ae3246d4c8169ddf64953aaef	Yes	Inf	TRUE	TRUE	TRUE	TRUE	-0.419923	0 (-1.34, 0)	0 (0, 0)
CC011xCC001	p_Firmicutes	c_Clostridia	o_Clostridia_vadinBB60_group	f_Clostridia_vadinBB60_group	g_Clostridia_vadinBB60_group	c002dfc00b58c235af51caf4d9f0f936	Yes	Inf	TRUE	TRUE	TRUE	TRUE	-0.421807	0 (-0.634, 0)	0 (0, 0)
CC051xCC041	p_Bacteroidota	c_Bacteroidia	o_Bacteroidales	f_Bacteroidaceae	g_Bacteroides	b45609801c9e3384c8e28abecf47bbe3	Yes	Inf	TRUE	TRUE	TRUE	TRUE	-0.447876	0 (0, 0)	0.225 (0.0983, 0.773)
CC011xCC001	p_Firmicutes	c_Clostridia	o_Lachnospirales	f_Lachnospiraceae	g_Lachnospiraceae_NK4A136_group	c23fcaaad8970e309ec9ecd8179f07d4	Yes	Inf	TRUE	TRUE	TRUE	TRUE	-0.447876	0 (0, 0)	0 (0, 1.12)
CC004xCC017	p_Firmicutes	c_Clostridia	o_Clostridia_vadinBB60_group	f_Clostridia_vadinBB60_group	g_Clostridia_vadinBB60_group	5b46ba39755b0303fe1061cf226139b4	Yes	Inf	TRUE	TRUE	TRUE	TRUE	-0.454011	-0.318 (-0.594, 0)	0 (0, 0)
CC051xCC041	p_Firmicutes	c_Clostridia	o_Oscillospirales	f_Oscillospiraceae	f_Oscillospiraceae_g_uncultured	784cc31d6c368273473e6d04fa09f5be	Yes	Inf	TRUE	TRUE	TRUE	TRUE	-0.477387	-0.0639 (-0.681, 0.0747)	0 (0, 0)
CC017xCC004	p_Firmicutes	c_Clostridia	o_Clostridia_vadinBB60_group	f_Clostridia_vadinBB60_group	g_Clostridia_vadinBB60_group	35de1608ec2a658047627a87c56ea65b	Yes	Inf	TRUE	TRUE	TRUE	TRUE	-0.483094	-0.541 (-0.827, 0)	0 (0, 0)
CC017xCC004	p_Firmicutes	c_Clostridia	o_Lachnospirales	f_Lachnospiraceae	g_GCA-900066575	22f38e21cd9ad888a5e8632f48a0f81d	Yes	Inf	TRUE	TRUE	TRUE	TRUE	-0.483873	-0.0718 (-1.05, 0)	0 (0, 0)
CC051xCC041	p_Firmicutes	c_Clostridia	o_Oscillospirales	f_Oscillospiraceae	g_NK4A214_group	d6cb9a1d21b893fd81785d47d1f46e43	Yes	Inf	TRUE	TRUE	TRUE	TRUE	-0.501937	-0.476 (-0.823, 0)	0 (0, 0)
CC011xCC001	p_Firmicutes	c_Clostridia	o_Lachnospirales	f_Lachnospiraceae	f_Lachnospiraceae_g_uncultured	3a9e95e4d74c36115f3b8a34c3a13c1a	Yes	Inf	TRUE	TRUE	TRUE	TRUE	-0.551822	0 (-0.899, 0)	0 (0, 0)
CC011xCC001	p_Firmicutes	c_Clostridia	o_Lachnospirales	f_Lachnospiraceae	g_ASF356	607dec990ad17f54583f935dd980da75	Yes	Inf	TRUE	TRUE	TRUE	TRUE	-0.570137	-0.525 (-0.904, 0)	0 (0, 0)
CC011xCC001	p_Firmicutes	c_Clostridia	o_Lachnospirales	f_Lachnospiraceae	g_Lachnospiraceae_NK4A136_group	97476237a7d1d8bda9e22129177597be	Yes	Inf	TRUE	TRUE	TRUE	TRUE	-0.59923	0 (0, 0)	0 (0, 1.84)
CC041xCC051	p_Firmicutes	c_Clostridia	o_Oscillospirales	f_Oscillospiraceae	f_Oscillospiraceae_g_uncultured	7864c48df8bb2f8bf6b2e576d8b8c4d1	No	119	FALSE	FALSE	TRUE	TRUE	-0.618402	0 (0, 0)	0.426 (0.0436, 0.77)
CC011xCC001	p_Cyanobacteria	c_Vampirivibrionia	o_Gastranaerophilales	f_Gastranaerophilales	g_Gastranaerophilales	076f4afe8b2600cc3640e134d28f7f43	Yes	Inf	TRUE	TRUE	TRUE	TRUE	-0.624759	-0.233 (-0.963, 0)	0 (0, 0)
CC001xCC011	p_Bacteroidota	c_Bacteroidia	o_Bacteroidales	f_Bacteroidaceae	g_Bacteroides	a1e343f8a88aeda1cf3206b2b4c2fce7	Yes	Inf	TRUE	TRUE	TRUE	TRUE	-0.642271	0 (0, 0)	0.399 (0, 1.1)
CC011xCC001	p_Firmicutes	c_Clostridia	o_Oscillospirales	f_Oscillospiraceae	g_Oscillibacter	6e4c2413d1bd946e974415cffdc4fd83	Yes	Inf	TRUE	TRUE	TRUE	TRUE	-0.66238	0 (-1.12, 0)	0 (0, 0)
CC041xCC051	p_Firmicutes	c_Clostridia	o_Lachnospirales	f_Lachnospiraceae	f_Lachnospiraceae_f_	3366f883103047087fa69a3a3e1fcddb	Yes	Inf	TRUE	TRUE	TRUE	TRUE	-0.665403	0 (0, 0)	0.652 (0, 1.14)
CC004xCC017	p_Firmicutes	c_Clostridia	o_Lachnospirales	f_Lachnospiraceae	g_Lachnospiraceae_NK4A136_group	97476237a7d1d8bda9e22129177597be	Yes	Inf	TRUE	TRUE	TRUE	TRUE	-0.675635	0 (0, 0)	0 (0, 1.51)
CC011xCC001	p_Firmicutes	c_Clostridia	o_Clostridia_vadinBB60_group	f_Clostridia_vadinBB60_group	g_Clostridia_vadinBB60_group	cf16661874c5cf943b3f89fa747a8c49	Yes	Inf	TRUE	TRUE	TRUE	TRUE	-0.708562	-0.0517 (-1.55, 0)	0 (0, 0)
CC017xCC004	p_Proteobacteria	c_Alphaproteobacteria	o_Rhodospirillales	f_uncultured	f_uncultured_g_uncultured	b0608f3cc2c9eae0a49b9e9d7600a12d	Yes	Inf	TRUE	TRUE	TRUE	TRUE	-0.714585	0 (-1.74, 0)	0 (0, 0)
CC017xCC004	p_Firmicutes	c_Clostridia	o_Lachnospirales	f_Lachnospiraceae	g_Acetatifactor	22a262991cc6cea058b2cf151c11d48b	Yes	Inf	TRUE	TRUE	TRUE	TRUE	-0.739264	-0.289 (-1.1, 0)	0 (0, 0)
CC004xCC017	p_Firmicutes	c_Clostridia	o_Lachnospirales	f_Lachnospiraceae	f_Lachnospiraceae_g_uncultured	eac1902e4cada3a2d0cdcfeaeb749412	Yes	Inf	TRUE	TRUE	TRUE	TRUE	-0.745068	-0.44 (-1.52, 0)	0 (0, 0)
CC017xCC004	p_Firmicutes	c_Clostridia	o_Lachnospirales	f_Lachnospiraceae	f_Lachnospiraceae_f_	2aa56ce25fd795f1ac208b033116a37e	Yes	Inf	TRUE	TRUE	TRUE	TRUE	-0.762603	0 (0, 0)	0.623 (0.483, 0.822)
CC011xCC001	p_Firmicutes	c_Clostridia	o_Clostridia_vadinBB60_group	f_Clostridia_vadinBB60_group	g_Clostridia_vadinBB60_group	c7f4e349a64219e735d657e6584b722b	Yes	Inf	TRUE	TRUE	TRUE	TRUE	-0.781621	-0.325 (-1.35, 0)	0 (0, 0)
CC017xCC004	p_Actinobacteriota	c_Actinobacteria	o_Bifidobacteriales	f_Bifidobacteriaceae	g_Bifidobacterium	0a6f7996d960bfb9c62738bc0dcd95d9	Yes	Inf	TRUE	TRUE	TRUE	TRUE	-0.791183	-0.827 (-1.39, 0)	0 (0, 0)
CC001xCC011	p_Bacteroidota	c_Bacteroidia	o_Bacteroidales	f_Muribaculaceae	g_Muribaculaceae	e1ff7124b2ae8f7945a3bdc17db55d09	Yes	Inf	TRUE	TRUE	TRUE	TRUE	-0.815035	0 (0, 0)	0.899 (0, 1.11)
CC041xCC051	p_Bacteroidota	c_Bacteroidia	o_Bacteroidales	f_Muribaculaceae	g_Muribaculaceae	e1ff7124b2ae8f7945a3bdc17db55d09	Yes	Inf	TRUE	TRUE	TRUE	TRUE	-0.822624	0 (0, 0)	1.03 (0, 1.65)
CC017xCC004	p_Firmicutes	c_Clostridia	o_Clostridia_vadinBB60_group	f_Clostridia_vadinBB60_group	g_Clostridia_vadinBB60_group	b5d51ed3db7edca1326f9e909885bc9f	Yes	Inf	TRUE	TRUE	TRUE	TRUE	-0.835812	-1.05 (-1.34, 0)	0 (0, 0)
CC051xCC041	p_Bacteroidota	c_Bacteroidia	o_Bacteroidales	f_Marinifilaceae	g_Odoribacter	494f99e2d1580d64d777d357314ec3cd	Yes	Inf	TRUE	TRUE	TRUE	TRUE	-0.84386	0 (0, 0)	0.871 (0, 1.6)
CC011xCC001	p_Bacteroidota	c_Bacteroidia	o_Bacteroidales	f_Bacteroidaceae	g_Bacteroides	cf45fa41a94d8f5741f8ffc8a6a91094	Yes	Inf	TRUE	TRUE	TRUE	TRUE	-0.94055	0 (0, 0)	0.447 (0, 1.76)
CC041xCC051	p_Firmicutes	c_Clostridia	o_Clostridia_vadinBB60_group	f_Clostridia_vadinBB60_group	g_Clostridia_vadinBB60_group	596a8db90373f70cab9fc1f48effa5ac	Yes	Inf	TRUE	TRUE	TRUE	TRUE	-0.978086	0 (-2.3, 0)	0 (0, 0)
CC017xCC004	p_Firmicutes	c_Clostridia	o_Lachnospirales	f_Lachnospiraceae	g_Lachnospiraceae_NK4A136_group	6caaff7f32b02adf45431404cac1ba8b	Yes	Inf	TRUE	TRUE	TRUE	TRUE	-1.01819	0 (0, 0)	1.07 (0.527, 1.46)
CC017xCC004	p_Firmicutes	c_Clostridia	o_Lachnospirales	f_Lachnospiraceae	g_Acetatifactor	0c0a6b1650879ed1dba7a4c13b914c0d	Yes	Inf	TRUE	TRUE	TRUE	TRUE	-1.09623	-1.34 (-1.59, -0.765)	0 (0, 0)
CC017xCC004	p_Firmicutes	c_Clostridia	o_Lachnospirales	f_Lachnospiraceae	g_GCA-900066575	73811f0629fcee128c96e435ee7a7c69	Yes	Inf	TRUE	TRUE	TRUE	TRUE	-1.11307	-1.34 (-1.74, 0)	0 (0, 0)
CC017xCC004	p_Firmicutes	c_Clostridia	o_Lachnospirales	f_Lachnospiraceae	f_Lachnospiraceae_f_	0ef884db90fccec6441ac0693ee5d333	Yes	Inf	TRUE	TRUE	TRUE	TRUE	-1.41636	0 (0, 0)	2.18 (0.322, 2.46)
CC017xCC004	p_Firmicutes	c_Clostridia	o_Lachnospirales	f_Lachnospiraceae	g_Lachnospiraceae_NK4A136_group	21e7cd60e99852c30ac4c3c5bde06c7d	Yes	Inf	TRUE	TRUE	TRUE	TRUE	-1.70037	0 (0, 0)	2.07 (1.38, 2.21)
CC041xCC051	p_Deferribacterota	c_Deferribacteres	o_Deferribacterales	f_Deferribacteraceae	g_Mucispirillum	ee5fbd838f75fd55c9dae9d4a3f2e018	Yes	Inf	TRUE	TRUE	TRUE	TRUE	-1.866	0 (0, 0)	2.32 (0, 2.99)
CC017xCC004	p_Desulfobacterota	c_Desulfovibrionia	o_Desulfovibrionales	f_Desulfovibrionaceae	g_Desulfovibrio	3f3036126bf5804f96ce4da41ea1f5f0	Yes	Inf	TRUE	TRUE	TRUE	TRUE	-1.95897	0 (0, 0)	2.04 (1.94, 2.22)
CC051xCC041	p_Bacteroidota	c_Bacteroidia	o_Bacteroidales	f_Rikenellaceae	g_Alistipes	13924e5b99b43a4631113c466b3c8ed0	No	114	FALSE	FALSE	FALSE	TRUE	-2.07852	0 (0, 0)	3.16 (1.92, 3.44)
CC004xCC017	p_Bacteroidota	c_Bacteroidia	o_Bacteroidales	f_Rikenellaceae	g_Alistipes	13924e5b99b43a4631113c466b3c8ed0	Yes	Inf	TRUE	TRUE	TRUE	TRUE	-2.27196	0 (0, 0)	2.27 (2.23, 2.55)

[truncated: 8 more sheets: Supplemental Table 11, Supplemental Table 12, Supplemental Table 13, Supplemental Table 14, Supplemental Table 15, Supplemental Table 16, Supplemental Table 17, Supplemental Table 18]
